# Supplementary material for: (25R)-6α-Hy­droxy-5α-spiro­stan-3β-yl tosyl­ate
Source: Acta Crystallogr Sect E Struct Rep Online. 2012 Nov 24;68(Pt 12):o3413–4. doi: 10.1107/S1600536812046600 (PMC3589000; doi:10.1107/S1600536812046600)
Supplement: Supplementary file 1 [file e-68-o3413-sup1.cif]

##############################################################################
#                                                                            #
# This CIF contains the data in a paper accepted for publication in          #
# Acta Crystallographica Section E. It conforms to the requirements of       #
# Notes for Authors for Acta Crystallographica Section E, and has been       #
# peer reviewed under the auspices of the IUCr Commission on Journals.       #
#                                                                            #
# Full details of the Crystallographic Information File format               #
# are given in the paper "The Crystallographic Information File (CIF):       #
# a New Standard Archive File for Crystallography" by S. R. Hall, F. H.      #
# Allen and I. D. Brown [Acta Cryst. (1991), A47, 655-685].                  #
#                                                                            #
# The current version of the core CIF dictionary is obtainable from          #
# ftp://ftp.iucr.org/pub/cif_core.dic.                                       #
#                                                                            #
# Software is freely available for graphical display of the structure(s)     #
# in this CIF. For information consult the CIF software page                 #
# http://www.iucr.org/resources/cif/software.                                #
#                                                                            #
# This file may be used for bona fide research purposes within the           #
# scientific community so long as proper attribution is given to the journal # 
# article from which it was obtained.                                        #
#                                                                            #
##############################################################################
data_I
_audit_creation_method     SHELXL97
_database_code_CSD     ?
_chemical_name_systematic
;
(25<i>R</i>)-6\a-Hydroxy-5\a-spirostan-3\b-yl tosylate
;
_chemical_name_common     ?
_chemical_formula_moiety     'C34 H50 O6 S'
_chemical_formula_sum     'C34 H50 O6 S'
_chemical_formula_iupac     'C34 H50 O6 S'
_chemical_formula_weight     586.80
_chemical_melting_point     422
_symmetry_cell_setting     orthorhombic
_symmetry_space_group_name_H-M     'P 21 21 21'
_symmetry_space_group_name_Hall     'P 2ac 2ab'
loop_
    _symmetry_equiv_pos_as_xyz
    'x, y, z'
    '-x+1/2, -y, z+1/2'
    '-x, y+1/2, -z+1/2'
    'x+1/2, -y+1/2, -z'
_cell_length_a     6.7653(8)
_cell_length_b     12.2856(11)
_cell_length_c     37.943(4)
_cell_angle_alpha     90.00
_cell_angle_beta     90.00
_cell_angle_gamma     90.00
_cell_volume     3153.6(6)
_cell_formula_units_Z     4
_cell_measurement_reflns_used     72
_cell_measurement_theta_min     4.60
_cell_measurement_theta_max     12.52
_cell_measurement_temperature     296.0(10)
_exptl_crystal_description     prism
_exptl_crystal_colour     colourless
_exptl_crystal_size_max     0.6
_exptl_crystal_size_mid     0.5
_exptl_crystal_size_min     0.4
_exptl_crystal_density_diffrn     1.236
_exptl_crystal_density_meas     ?
_exptl_crystal_density_method     'not measured'
_exptl_crystal_F_000     1272
_exptl_absorpt_coefficient_mu     0.146
_exptl_absorpt_correction_type     psi-scan
_exptl_absorpt_process_details     '(XSCANS; Siemens, 1996)'
_exptl_absorpt_correction_T_min     0.905
_exptl_absorpt_correction_T_max     0.943
_exptl_special_details     ?
_diffrn_ambient_temperature     296.0(10)
_diffrn_radiation_type     MoK\a
_diffrn_radiation_wavelength     0.71073
_diffrn_radiation_monochromator     graphite
_diffrn_measurement_device_type     'Bruker P4'
_diffrn_measurement_method     '\w scans'
_diffrn_detector_area_resol_mean     ?
_diffrn_reflns_number     9218
_diffrn_reflns_av_R_equivalents     0.0234
_diffrn_reflns_av_sigmaI/netI     0.0303
_diffrn_reflns_theta_min     1.97
_diffrn_reflns_theta_max     26.25
_diffrn_reflns_theta_full     26.25
_diffrn_measured_fraction_theta_max     0.998
_diffrn_measured_fraction_theta_full     0.998
_diffrn_reflns_limit_h_min     -8
_diffrn_reflns_limit_h_max     6
_diffrn_reflns_limit_k_min     -15
_diffrn_reflns_limit_k_max     15
_diffrn_reflns_limit_l_min     -46
_diffrn_reflns_limit_l_max     47
_diffrn_standards_number     3
_diffrn_standards_interval_count     97
_diffrn_standards_interval_time     ?
_diffrn_standards_decay_%     1.5
loop_
    _diffrn_standard_refln_index_h
    _diffrn_standard_refln_index_k
    _diffrn_standard_refln_index_l
    1 1 -7
    1 -1 7
    1 -2 3
_refine_special_details     ?
_reflns_number_total     6167
_reflns_number_gt     5274
_reflns_threshold_expression     I>2\s(I)
_refine_ls_structure_factor_coef     Fsqd
_refine_ls_matrix_type     full
_refine_ls_R_factor_all     0.0471
_refine_ls_R_factor_gt     0.0364
_refine_ls_wR_factor_gt     0.0834
_refine_ls_wR_factor_ref     0.0903
_refine_ls_goodness_of_fit_ref     1.033
_refine_ls_restrained_S_all     1.033
_refine_ls_number_reflns     6167
_refine_ls_number_parameters     380
_refine_ls_number_restraints     0
_refine_ls_number_constraints     0
_refine_ls_hydrogen_treatment     mixed
_refine_ls_weighting_scheme     calc
_refine_ls_weighting_details
         'calc w=1/[\s^2^(Fo^2^)+(0.0359P)^2^+0.5535P] where P=(Fo^2^+2Fc^2^)/3'
_atom_sites_solution_hydrogens     geom
_atom_sites_solution_primary     direct
_atom_sites_solution_secondary     difmap
_refine_ls_shift/su_max     0.002
_refine_ls_shift/su_mean     0.000
_refine_diff_density_max     0.155
_refine_diff_density_min     -0.157
_refine_ls_extinction_method     'SHELXL97 (Sheldrick, 2008)'
_refine_ls_extinction_coef     0.0058(5)
_refine_ls_extinction_expression
                                  'Fc^*^=kFc[1+0.001xFc^2^\l^3^/sin(2\q)]^-1/4^'
_refine_ls_abs_structure_details     'Flack (1983), 2504  Friedel pairs'
_refine_ls_abs_structure_Flack     -0.03(7)
loop_
    _atom_type_symbol
    _atom_type_description
    _atom_type_scat_dispersion_real
    _atom_type_scat_dispersion_imag
    _atom_type_scat_source
    'C' 'C' 0.0033 0.0016
                         'International Tables Vol C Tables 4.2.6.8 and 6.1.1.4'
    'H' 'H' 0.0000 0.0000
                         'International Tables Vol C Tables 4.2.6.8 and 6.1.1.4'
    'O' 'O' 0.0106 0.0060
                         'International Tables Vol C Tables 4.2.6.8 and 6.1.1.4'
    'S' 'S' 0.1246 0.1234
                         'International Tables Vol C Tables 4.2.6.8 and 6.1.1.4'
_computing_data_collection     'XSCANS (Siemens, 1996)'
_computing_cell_refinement     'XSCANS (Siemens, 1996)'
_computing_data_reduction     'XSCANS (Siemens, 1996)'
_computing_structure_solution     'SHELXS97 (Sheldrick, 2008)'
_computing_structure_refinement     'SHELXL97 (Sheldrick, 2008)'
_computing_molecular_graphics     'SHELXTL (Sheldrick, 2008)'
_computing_publication_material     'SHELXL97 (Sheldrick, 2008)'
loop_
    _atom_site_type_symbol
    _atom_site_label
    _atom_site_fract_x
    _atom_site_fract_y
    _atom_site_fract_z
    _atom_site_U_iso_or_equiv
    _atom_site_adp_type
    _atom_site_calc_flag
    _atom_site_refinement_flags
    _atom_site_occupancy
    _atom_site_symmetry_multiplicity
    _atom_site_disorder_assembly
    _atom_site_disorder_group
    C C1 0.7277(3) 0.76613(17) 0.81367(5) 0.0487(5) Uani d . 1 1 . .
    H H1A 0.7549 0.7024 0.7994 0.058 Uiso calc R 1 1 . .
    H H1B 0.8056 0.8259 0.8044 0.058 Uiso calc R 1 1 . .
    C C2 0.7923(3) 0.74351(17) 0.85158(5) 0.0535(5) Uani d . 1 1 . .
    H H2A 0.7246 0.6793 0.8603 0.064 Uiso calc R 1 1 . .
    H H2B 0.9333 0.7293 0.8521 0.064 Uiso calc R 1 1 . .
    C C3 0.7455(3) 0.83933(17) 0.87512(5) 0.0501(5) Uani d . 1 1 . .
    H H3A 0.8291 0.9013 0.8686 0.060 Uiso calc R 1 1 . .
    C C4 0.5302(3) 0.87241(18) 0.87337(5) 0.0510(5) Uani d . 1 1 . .
    H H4A 0.5095 0.9374 0.8874 0.061 Uiso calc R 1 1 . .
    H H4B 0.4485 0.8148 0.8830 0.061 Uiso calc R 1 1 . .
    C C5 0.4702(3) 0.89471(15) 0.83500(4) 0.0424(4) Uani d . 1 1 . .
    H H5A 0.5563 0.9532 0.8265 0.051 Uiso calc R 1 1 . .
    C C6 0.2580(3) 0.93700(16) 0.83213(5) 0.0478(4) Uani d . 1 1 . .
    H H6A 0.1664 0.8805 0.8402 0.057 Uiso calc R 1 1 . .
    C C7 0.2094(3) 0.96671(16) 0.79427(5) 0.0484(5) Uani d . 1 1 . .
    H H7A 0.2901 1.0282 0.7872 0.058 Uiso calc R 1 1 . .
    H H7B 0.0720 0.9889 0.7929 0.058 Uiso calc R 1 1 . .
    C C8 0.2445(3) 0.87236(14) 0.76861(4) 0.0392(4) Uani d . 1 1 . .
    H H8A 0.1540 0.8130 0.7748 0.047 Uiso calc R 1 1 . .
    C C9 0.4581(3) 0.82992(14) 0.77203(4) 0.0397(4) Uani d . 1 1 . .
    H H9A 0.5443 0.8920 0.7668 0.048 Uiso calc R 1 1 . .
    C C10 0.5071(3) 0.79483(14) 0.81045(4) 0.0398(4) Uani d . 1 1 . .
    C C11 0.5084(3) 0.74214(17) 0.74437(5) 0.0520(5) Uani d . 1 1 . .
    H H11A 0.6494 0.7280 0.7451 0.062 Uiso calc R 1 1 . .
    H H11B 0.4410 0.6752 0.7507 0.062 Uiso calc R 1 1 . .
    C C12 0.4505(3) 0.77331(17) 0.70650(5) 0.0493(5) Uani d . 1 1 . .
    H H12A 0.5339 0.8326 0.6985 0.059 Uiso calc R 1 1 . .
    H H12B 0.4723 0.7116 0.6910 0.059 Uiso calc R 1 1 . .
    C C13 0.2344(3) 0.80791(14) 0.70437(4) 0.0392(4) Uani d . 1 1 . .
    C C14 0.2068(3) 0.90418(14) 0.73031(4) 0.0394(4) Uani d . 1 1 . .
    H H14A 0.3094 0.9573 0.7243 0.047 Uiso calc R 1 1 . .
    C C15 0.0107(3) 0.95550(16) 0.71905(5) 0.0487(4) Uani d . 1 1 . .
    H H15A -0.0063 1.0275 0.7291 0.058 Uiso calc R 1 1 . .
    H H15B -0.1011 0.9102 0.7255 0.058 Uiso calc R 1 1 . .
    C C16 0.0397(3) 0.96013(15) 0.67900(4) 0.0444(4) Uani d . 1 1 . .
    H H16A 0.1065 1.0281 0.6726 0.053 Uiso calc R 1 1 . .
    C C17 0.1717(3) 0.86180(14) 0.66890(4) 0.0409(4) Uani d . 1 1 . .
    H H17A 0.2900 0.8885 0.6567 0.049 Uiso calc R 1 1 . .
    C C18 0.1006(3) 0.71110(16) 0.71335(5) 0.0555(5) Uani d . 1 1 . .
    H H18A 0.1350 0.6833 0.7362 0.083 Uiso calc R 1 1 . .
    H H18B 0.1178 0.6550 0.6960 0.083 Uiso calc R 1 1 . .
    H H18C -0.0348 0.7344 0.7135 0.083 Uiso calc R 1 1 . .
    C C19 0.3831(3) 0.69510(15) 0.82133(5) 0.0517(5) Uani d . 1 1 . .
    H H19A 0.4338 0.6313 0.8099 0.078 Uiso calc R 1 1 . .
    H H19B 0.2480 0.7062 0.8145 0.078 Uiso calc R 1 1 . .
    H H19C 0.3902 0.6858 0.8464 0.078 Uiso calc R 1 1 . .
    C C20 0.0414(3) 0.79983(16) 0.64246(5) 0.0483(5) Uani d . 1 1 . .
    H H20A -0.0400 0.7484 0.6558 0.058 Uiso calc R 1 1 . .
    C C21 0.1537(4) 0.7352(2) 0.61469(6) 0.0721(7) Uani d . 1 1 . .
    H H21A 0.0614 0.7007 0.5991 0.108 Uiso calc R 1 1 . .
    H H21B 0.2333 0.6808 0.6260 0.108 Uiso calc R 1 1 . .
    H H21C 0.2373 0.7834 0.6015 0.108 Uiso calc R 1 1 . .
    C C22 -0.0941(3) 0.88812(16) 0.62844(4) 0.0471(4) Uani d . 1 1 . .
    C C23 -0.2867(3) 0.85149(19) 0.61189(5) 0.0588(5) Uani d . 1 1 . .
    H H23A -0.3665 0.8151 0.6296 0.071 Uiso calc R 1 1 . .
    H H23B -0.2587 0.7995 0.5933 0.071 Uiso calc R 1 1 . .
    C C24 -0.4025(4) 0.9461(2) 0.59666(6) 0.0648(6) Uani d . 1 1 . .
    H H24A -0.5165 0.9185 0.5840 0.078 Uiso calc R 1 1 . .
    H H24B -0.4499 0.9918 0.6157 0.078 Uiso calc R 1 1 . .
    C C25 -0.2772(4) 1.01361(18) 0.57190(5) 0.0593(5) Uani d . 1 1 . .
    H H25A -0.2429 0.9686 0.5515 0.071 Uiso calc R 1 1 . .
    C C26 -0.0883(4) 1.04441(18) 0.59073(5) 0.0599(5) Uani d . 1 1 . .
    H H26A -0.0032 1.0834 0.5745 0.072 Uiso calc R 1 1 . .
    H H26B -0.1198 1.0932 0.6100 0.072 Uiso calc R 1 1 . .
    O O27 0.0167(2) 0.95231(12) 0.60433(3) 0.0537(3) Uani d . 1 1 . .
    C C28 -0.3833(4) 1.1154(2) 0.55875(6) 0.0824(7) Uani d . 1 1 . .
    H H28A -0.2911 1.1613 0.5465 0.124 Uiso calc R 1 1 . .
    H H28B -0.4377 1.1543 0.5784 0.124 Uiso calc R 1 1 . .
    H H28C -0.4878 1.0948 0.5430 0.124 Uiso calc R 1 1 . .
    O O29 -0.1410(2) 0.95014(11) 0.65939(3) 0.0510(3) Uani d . 1 1 . .
    O O30 0.2301(3) 1.03360(13) 0.85290(4) 0.0693(5) Uani d . 1 1 . .
    H H30 0.206(5) 1.017(3) 0.8723(8) 0.107(12) Uiso d . 1 1 . .
    O O31 0.7980(2) 0.80181(12) 0.91112(3) 0.0565(4) Uani d . 1 1 . .
    S S32 0.89495(8) 0.88025(5) 0.938758(13) 0.05819(15) Uani d . 1 1 . .
    O O33 1.0188(2) 0.95749(16) 0.92101(4) 0.0753(5) Uani d . 1 1 . .
    O O34 0.9767(3) 0.80926(16) 0.96460(4) 0.0825(5) Uani d . 1 1 . .
    C C35 0.6942(3) 0.94918(16) 0.95735(5) 0.0506(5) Uani d . 1 1 . .
    C C36 0.6646(4) 1.05871(19) 0.95077(7) 0.0735(7) Uani d . 1 1 . .
    H H36A 0.7537 1.0974 0.9369 0.088 Uiso calc R 1 1 . .
    C C37 0.5013(5) 1.1100(2) 0.96490(8) 0.0859(8) Uani d . 1 1 . .
    H H37A 0.4812 1.1834 0.9601 0.103 Uiso calc R 1 1 . .
    C C38 0.3682(4) 1.0562(2) 0.98576(7) 0.0763(7) Uani d . 1 1 . .
    C C39 0.4014(4) 0.9468(2) 0.99195(6) 0.0749(7) Uani d . 1 1 . .
    H H39A 0.3125 0.9084 1.0059 0.090 Uiso calc R 1 1 . .
    C C40 0.5620(3) 0.89296(19) 0.97808(5) 0.0614(6) Uani d . 1 1 . .
    H H40A 0.5811 0.8193 0.9827 0.074 Uiso calc R 1 1 . .
    C C41 0.1927(6) 1.1145(3) 1.00114(11) 0.1337(14) Uani d . 1 1 . .
    H H41A 0.1886 1.1877 0.9923 0.201 Uiso calc R 1 1 . .
    H H41B 0.2040 1.1160 1.0264 0.201 Uiso calc R 1 1 . .
    H H41C 0.0737 1.0771 0.9946 0.201 Uiso calc R 1 1 . .
loop_
    _atom_site_aniso_label
    _atom_site_aniso_U_11
    _atom_site_aniso_U_22
    _atom_site_aniso_U_33
    _atom_site_aniso_U_12
    _atom_site_aniso_U_13
    _atom_site_aniso_U_23
    C1 0.0473(11) 0.0556(11) 0.0431(10) 0.0123(9) 0.0071(9) 0.0001(9)
    C2 0.0517(12) 0.0623(12) 0.0465(10) 0.0189(10) 0.0007(9) 0.0011(9)
    C3 0.0565(12) 0.0576(11) 0.0362(9) 0.0088(10) -0.0011(9) 0.0058(8)
    C4 0.0581(12) 0.0573(11) 0.0378(9) 0.0136(10) 0.0044(8) 0.0005(9)
    C5 0.0475(10) 0.0443(9) 0.0355(8) 0.0061(9) 0.0048(8) 0.0013(7)
    C6 0.0553(11) 0.0487(10) 0.0394(9) 0.0171(9) 0.0063(9) -0.0048(8)
    C7 0.0552(12) 0.0494(10) 0.0407(9) 0.0202(10) 0.0017(8) -0.0024(8)
    C8 0.0428(10) 0.0393(9) 0.0356(8) 0.0050(8) 0.0057(7) -0.0007(7)
    C9 0.0406(10) 0.0420(9) 0.0367(8) 0.0025(8) 0.0077(7) 0.0027(7)
    C10 0.0411(10) 0.0416(9) 0.0369(8) 0.0078(8) 0.0084(8) 0.0022(7)
    C11 0.0537(11) 0.0586(11) 0.0436(10) 0.0190(10) 0.0077(9) -0.0053(9)
    C12 0.0533(12) 0.0549(11) 0.0397(9) 0.0111(10) 0.0076(8) -0.0040(9)
    C13 0.0441(10) 0.0369(8) 0.0366(8) -0.0013(8) 0.0069(8) -0.0022(7)
    C14 0.0446(10) 0.0357(9) 0.0380(8) -0.0003(8) 0.0050(8) -0.0008(7)
    C15 0.0578(12) 0.0491(10) 0.0393(9) 0.0138(10) -0.0017(9) -0.0074(8)
    C16 0.0529(11) 0.0416(9) 0.0387(9) -0.0013(9) -0.0036(8) -0.0019(8)
    C17 0.0439(10) 0.0418(9) 0.0371(8) -0.0051(8) 0.0046(7) -0.0016(7)
    C18 0.0685(13) 0.0443(10) 0.0536(11) -0.0121(11) 0.0078(11) 0.0016(9)
    C19 0.0589(12) 0.0464(10) 0.0498(10) 0.0020(10) 0.0090(10) 0.0082(9)
    C20 0.0554(12) 0.0471(10) 0.0424(9) -0.0055(9) 0.0033(8) -0.0089(8)
    C21 0.0797(17) 0.0773(16) 0.0594(13) 0.0107(14) -0.0034(12) -0.0307(12)
    C22 0.0501(10) 0.0540(10) 0.0373(8) -0.0082(10) 0.0034(8) -0.0058(8)
    C23 0.0579(13) 0.0719(14) 0.0468(11) -0.0172(12) -0.0006(10) -0.0029(10)
    C24 0.0556(13) 0.0872(16) 0.0516(11) -0.0077(14) -0.0082(10) -0.0018(11)
    C25 0.0699(14) 0.0672(13) 0.0409(10) -0.0005(12) -0.0053(10) -0.0072(9)
    C26 0.0707(14) 0.0584(12) 0.0506(11) -0.0120(12) -0.0046(11) 0.0041(10)
    O27 0.0522(8) 0.0616(8) 0.0472(7) -0.0106(7) 0.0010(6) 0.0036(7)
    C28 0.0959(19) 0.0858(17) 0.0654(14) 0.0142(17) -0.0129(14) 0.0027(14)
    O29 0.0533(8) 0.0609(8) 0.0387(6) 0.0071(7) -0.0027(6) -0.0085(6)
    O30 0.0981(13) 0.0661(9) 0.0435(8) 0.0378(10) 0.0019(9) -0.0110(7)
    O31 0.0708(10) 0.0598(8) 0.0390(6) 0.0138(8) -0.0043(6) 0.0051(6)
    S32 0.0559(3) 0.0777(4) 0.0410(2) 0.0079(3) -0.0039(2) 0.0055(2)
    O33 0.0600(9) 0.1110(13) 0.0551(9) -0.0139(10) 0.0071(8) 0.0017(9)
    O34 0.0882(12) 0.1071(13) 0.0521(8) 0.0312(11) -0.0188(9) 0.0102(9)
    C35 0.0605(12) 0.0548(11) 0.0365(9) -0.0038(10) 0.0006(9) 0.0038(9)
    C36 0.0881(19) 0.0585(13) 0.0740(15) -0.0034(13) 0.0191(13) 0.0177(12)
    C37 0.108(2) 0.0530(13) 0.0968(18) 0.0096(16) 0.0092(18) 0.0002(14)
    C38 0.0751(17) 0.0809(17) 0.0730(15) 0.0027(15) 0.0090(13) -0.0160(14)
    C39 0.0727(16) 0.0827(17) 0.0692(14) -0.0126(15) 0.0197(13) 0.0031(13)
    C40 0.0720(15) 0.0563(12) 0.0559(11) -0.0085(12) 0.0084(11) 0.0065(10)
    C41 0.117(3) 0.134(3) 0.150(3) 0.031(3) 0.041(3) -0.040(3)
_geom_special_details     ?
loop_
    _geom_bond_atom_site_label_1
    _geom_bond_atom_site_label_2
    _geom_bond_site_symmetry_2
    _geom_bond_distance
    _geom_bond_publ_flag
    C1 C2 . 1.528(3) ?
    C1 C10 . 1.539(3) ?
    C1 H1A . 0.9700 ?
    C1 H1B . 0.9700 ?
    C2 C3 . 1.511(3) ?
    C2 H2A . 0.9700 ?
    C2 H2B . 0.9700 ?
    C3 O31 . 1.485(2) ?
    C3 C4 . 1.514(3) ?
    C3 H3A . 0.9800 ?
    C4 C5 . 1.536(2) ?
    C4 H4A . 0.9700 ?
    C4 H4B . 0.9700 ?
    C5 C6 . 1.530(3) ?
    C5 C10 . 1.561(2) ?
    C5 H5A . 0.9800 ?
    C6 O30 . 1.437(2) ?
    C6 C7 . 1.518(2) ?
    C6 H6A . 0.9800 ?
    C7 C8 . 1.532(2) ?
    C7 H7A . 0.9700 ?
    C7 H7B . 0.9700 ?
    C8 C14 . 1.526(2) ?
    C8 C9 . 1.542(2) ?
    C8 H8A . 0.9800 ?
    C9 C11 . 1.543(2) ?
    C9 C10 . 1.556(2) ?
    C9 H9A . 0.9800 ?
    C10 C19 . 1.541(3) ?
    C11 C12 . 1.538(3) ?
    C11 H11A . 0.9700 ?
    C11 H11B . 0.9700 ?
    C12 C13 . 1.525(3) ?
    C12 H12A . 0.9700 ?
    C12 H12B . 0.9700 ?
    C13 C18 . 1.533(3) ?
    C13 C14 . 1.550(2) ?
    C13 C17 . 1.559(2) ?
    C14 C15 . 1.529(3) ?
    C14 H14A . 0.9800 ?
    C15 C16 . 1.533(2) ?
    C15 H15A . 0.9700 ?
    C15 H15B . 0.9700 ?
    C16 O29 . 1.436(2) ?
    C16 C17 . 1.550(3) ?
    C16 H16A . 0.9800 ?
    C17 C20 . 1.537(3) ?
    C17 H17A . 0.9800 ?
    C18 H18A . 0.9600 ?
    C18 H18B . 0.9600 ?
    C18 H18C . 0.9600 ?
    C19 H19A . 0.9600 ?
    C19 H19B . 0.9600 ?
    C19 H19C . 0.9600 ?
    C20 C22 . 1.516(3) ?
    C20 C21 . 1.523(3) ?
    C20 H20A . 0.9800 ?
    C21 H21A . 0.9600 ?
    C21 H21B . 0.9600 ?
    C21 H21C . 0.9600 ?
    C22 O27 . 1.422(2) ?
    C22 O29 . 1.435(2) ?
    C22 C23 . 1.515(3) ?
    C23 C24 . 1.516(3) ?
    C23 H23A . 0.9700 ?
    C23 H23B . 0.9700 ?
    C24 C25 . 1.513(3) ?
    C24 H24A . 0.9700 ?
    C24 H24B . 0.9700 ?
    C25 C26 . 1.512(3) ?
    C25 C28 . 1.526(3) ?
    C25 H25A . 0.9800 ?
    C26 O27 . 1.432(3) ?
    C26 H26A . 0.9700 ?
    C26 H26B . 0.9700 ?
    C28 H28A . 0.9600 ?
    C28 H28B . 0.9600 ?
    C28 H28C . 0.9600 ?
    O30 H30 . 0.78(3) ?
    O31 S32 . 1.5680(15) ?
    S32 O34 . 1.4241(16) ?
    S32 O33 . 1.4340(18) ?
    S32 C35 . 1.749(2) ?
    C35 C40 . 1.377(3) ?
    C35 C36 . 1.383(3) ?
    C36 C37 . 1.380(4) ?
    C36 H36A . 0.9300 ?
    C37 C38 . 1.369(4) ?
    C37 H37A . 0.9300 ?
    C38 C39 . 1.383(4) ?
    C38 C41 . 1.504(4) ?
    C39 C40 . 1.377(3) ?
    C39 H39A . 0.9300 ?
    C40 H40A . 0.9300 ?
    C41 H41A . 0.9600 ?
    C41 H41B . 0.9600 ?
    C41 H41C . 0.9600 ?
loop_
    _geom_angle_atom_site_label_1
    _geom_angle_atom_site_label_2
    _geom_angle_atom_site_label_3
    _geom_angle_site_symmetry_1
    _geom_angle_site_symmetry_3
    _geom_angle
    _geom_angle_publ_flag
    C2 C1 C10 . . 113.18(16) ?
    C2 C1 H1A . . 108.9 ?
    C10 C1 H1A . . 108.9 ?
    C2 C1 H1B . . 108.9 ?
    C10 C1 H1B . . 108.9 ?
    H1A C1 H1B . . 107.8 ?
    C3 C2 C1 . . 110.78(16) ?
    C3 C2 H2A . . 109.5 ?
    C1 C2 H2A . . 109.5 ?
    C3 C2 H2B . . 109.5 ?
    C1 C2 H2B . . 109.5 ?
    H2A C2 H2B . . 108.1 ?
    O31 C3 C2 . . 104.59(15) ?
    O31 C3 C4 . . 110.72(16) ?
    C2 C3 C4 . . 112.62(18) ?
    O31 C3 H3A . . 109.6 ?
    C2 C3 H3A . . 109.6 ?
    C4 C3 H3A . . 109.6 ?
    C3 C4 C5 . . 110.11(15) ?
    C3 C4 H4A . . 109.6 ?
    C5 C4 H4A . . 109.6 ?
    C3 C4 H4B . . 109.6 ?
    C5 C4 H4B . . 109.6 ?
    H4A C4 H4B . . 108.2 ?
    C6 C5 C4 . . 112.09(15) ?
    C6 C5 C10 . . 112.00(15) ?
    C4 C5 C10 . . 112.53(15) ?
    C6 C5 H5A . . 106.6 ?
    C4 C5 H5A . . 106.6 ?
    C10 C5 H5A . . 106.6 ?
    O30 C6 C7 . . 106.97(15) ?
    O30 C6 C5 . . 111.38(17) ?
    C7 C6 C5 . . 110.63(15) ?
    O30 C6 H6A . . 109.3 ?
    C7 C6 H6A . . 109.3 ?
    C5 C6 H6A . . 109.3 ?
    C6 C7 C8 . . 112.68(15) ?
    C6 C7 H7A . . 109.1 ?
    C8 C7 H7A . . 109.1 ?
    C6 C7 H7B . . 109.1 ?
    C8 C7 H7B . . 109.1 ?
    H7A C7 H7B . . 107.8 ?
    C14 C8 C7 . . 112.66(14) ?
    C14 C8 C9 . . 108.86(14) ?
    C7 C8 C9 . . 110.35(15) ?
    C14 C8 H8A . . 108.3 ?
    C7 C8 H8A . . 108.3 ?
    C9 C8 H8A . . 108.3 ?
    C8 C9 C11 . . 112.69(16) ?
    C8 C9 C10 . . 111.83(14) ?
    C11 C9 C10 . . 113.38(15) ?
    C8 C9 H9A . . 106.1 ?
    C11 C9 H9A . . 106.1 ?
    C10 C9 H9A . . 106.1 ?
    C1 C10 C19 . . 108.94(16) ?
    C1 C10 C9 . . 110.15(14) ?
    C19 C10 C9 . . 110.82(16) ?
    C1 C10 C5 . . 106.74(16) ?
    C19 C10 C5 . . 112.22(14) ?
    C9 C10 C5 . . 107.90(14) ?
    C12 C11 C9 . . 113.93(15) ?
    C12 C11 H11A . . 108.8 ?
    C9 C11 H11A . . 108.8 ?
    C12 C11 H11B . . 108.8 ?
    C9 C11 H11B . . 108.8 ?
    H11A C11 H11B . . 107.7 ?
    C13 C12 C11 . . 111.28(15) ?
    C13 C12 H12A . . 109.4 ?
    C11 C12 H12A . . 109.4 ?
    C13 C12 H12B . . 109.4 ?
    C11 C12 H12B . . 109.4 ?
    H12A C12 H12B . . 108.0 ?
    C12 C13 C18 . . 109.76(16) ?
    C12 C13 C14 . . 107.14(15) ?
    C18 C13 C14 . . 112.31(14) ?
    C12 C13 C17 . . 115.15(15) ?
    C18 C13 C17 . . 111.15(16) ?
    C14 C13 C17 . . 101.04(13) ?
    C8 C14 C15 . . 121.10(15) ?
    C8 C14 C13 . . 112.90(14) ?
    C15 C14 C13 . . 103.99(14) ?
    C8 C14 H14A . . 105.9 ?
    C15 C14 H14A . . 105.9 ?
    C13 C14 H14A . . 105.9 ?
    C14 C15 C16 . . 100.44(15) ?
    C14 C15 H15A . . 111.7 ?
    C16 C15 H15A . . 111.7 ?
    C14 C15 H15B . . 111.7 ?
    C16 C15 H15B . . 111.7 ?
    H15A C15 H15B . . 109.5 ?
    O29 C16 C15 . . 113.67(16) ?
    O29 C16 C17 . . 107.18(14) ?
    C15 C16 C17 . . 106.85(14) ?
    O29 C16 H16A . . 109.7 ?
    C15 C16 H16A . . 109.7 ?
    C17 C16 H16A . . 109.7 ?
    C20 C17 C16 . . 102.53(15) ?
    C20 C17 C13 . . 120.61(15) ?
    C16 C17 C13 . . 105.90(13) ?
    C20 C17 H17A . . 109.1 ?
    C16 C17 H17A . . 109.1 ?
    C13 C17 H17A . . 109.1 ?
    C13 C18 H18A . . 109.5 ?
    C13 C18 H18B . . 109.5 ?
    H18A C18 H18B . . 109.5 ?
    C13 C18 H18C . . 109.5 ?
    H18A C18 H18C . . 109.5 ?
    H18B C18 H18C . . 109.5 ?
    C10 C19 H19A . . 109.5 ?
    C10 C19 H19B . . 109.5 ?
    H19A C19 H19B . . 109.5 ?
    C10 C19 H19C . . 109.5 ?
    H19A C19 H19C . . 109.5 ?
    H19B C19 H19C . . 109.5 ?
    C22 C20 C21 . . 115.60(17) ?
    C22 C20 C17 . . 102.79(15) ?
    C21 C20 C17 . . 115.06(18) ?
    C22 C20 H20A . . 107.6 ?
    C21 C20 H20A . . 107.6 ?
    C17 C20 H20A . . 107.6 ?
    C20 C21 H21A . . 109.5 ?
    C20 C21 H21B . . 109.5 ?
    H21A C21 H21B . . 109.5 ?
    C20 C21 H21C . . 109.5 ?
    H21A C21 H21C . . 109.5 ?
    H21B C21 H21C . . 109.5 ?
    O27 C22 O29 . . 110.39(15) ?
    O27 C22 C23 . . 110.60(16) ?
    O29 C22 C23 . . 107.87(16) ?
    O27 C22 C20 . . 107.67(16) ?
    O29 C22 C20 . . 103.08(14) ?
    C23 C22 C20 . . 116.93(18) ?
    C22 C23 C24 . . 111.99(18) ?
    C22 C23 H23A . . 109.2 ?
    C24 C23 H23A . . 109.2 ?
    C22 C23 H23B . . 109.2 ?
    C24 C23 H23B . . 109.2 ?
    H23A C23 H23B . . 107.9 ?
    C25 C24 C23 . . 111.6(2) ?
    C25 C24 H24A . . 109.3 ?
    C23 C24 H24A . . 109.3 ?
    C25 C24 H24B . . 109.3 ?
    C23 C24 H24B . . 109.3 ?
    H24A C24 H24B . . 108.0 ?
    C26 C25 C24 . . 108.51(17) ?
    C26 C25 C28 . . 110.3(2) ?
    C24 C25 C28 . . 112.9(2) ?
    C26 C25 H25A . . 108.3 ?
    C24 C25 H25A . . 108.3 ?
    C28 C25 H25A . . 108.3 ?
    O27 C26 C25 . . 113.06(17) ?
    O27 C26 H26A . . 109.0 ?
    C25 C26 H26A . . 109.0 ?
    O27 C26 H26B . . 109.0 ?
    C25 C26 H26B . . 109.0 ?
    H26A C26 H26B . . 107.8 ?
    C22 O27 C26 . . 114.12(16) ?
    C25 C28 H28A . . 109.5 ?
    C25 C28 H28B . . 109.5 ?
    H28A C28 H28B . . 109.5 ?
    C25 C28 H28C . . 109.5 ?
    H28A C28 H28C . . 109.5 ?
    H28B C28 H28C . . 109.5 ?
    C22 O29 C16 . . 106.34(13) ?
    C6 O30 H30 . . 109(2) ?
    C3 O31 S32 . . 121.63(13) ?
    O34 S32 O33 . . 120.11(12) ?
    O34 S32 O31 . . 104.27(10) ?
    O33 S32 O31 . . 109.71(9) ?
    O34 S32 C35 . . 108.69(10) ?
    O33 S32 C35 . . 108.83(11) ?
    O31 S32 C35 . . 104.03(9) ?
    C40 C35 C36 . . 119.8(2) ?
    C40 C35 S32 . . 119.47(16) ?
    C36 C35 S32 . . 120.73(17) ?
    C37 C36 C35 . . 119.4(2) ?
    C37 C36 H36A . . 120.3 ?
    C35 C36 H36A . . 120.3 ?
    C38 C37 C36 . . 122.1(2) ?
    C38 C37 H37A . . 119.0 ?
    C36 C37 H37A . . 119.0 ?
    C37 C38 C39 . . 117.4(2) ?
    C37 C38 C41 . . 120.9(3) ?
    C39 C38 C41 . . 121.7(3) ?
    C40 C39 C38 . . 122.0(2) ?
    C40 C39 H39A . . 119.0 ?
    C38 C39 H39A . . 119.0 ?
    C39 C40 C35 . . 119.4(2) ?
    C39 C40 H40A . . 120.3 ?
    C35 C40 H40A . . 120.3 ?
    C38 C41 H41A . . 109.5 ?
    C38 C41 H41B . . 109.5 ?
    H41A C41 H41B . . 109.5 ?
    C38 C41 H41C . . 109.5 ?
    H41A C41 H41C . . 109.5 ?
    H41B C41 H41C . . 109.5 ?
loop_
    _geom_torsion_atom_site_label_1
    _geom_torsion_atom_site_label_2
    _geom_torsion_atom_site_label_3
    _geom_torsion_atom_site_label_4
    _geom_torsion_site_symmetry_1
    _geom_torsion_site_symmetry_2
    _geom_torsion_site_symmetry_3
    _geom_torsion_site_symmetry_4
    _geom_torsion
    _geom_torsion_publ_flag
    C10 C1 C2 C3 . . . . -56.5(2) ?
    C1 C2 C3 O31 . . . . 174.77(17) ?
    C1 C2 C3 C4 . . . . 54.5(2) ?
    O31 C3 C4 C5 . . . . -171.61(16) ?
    C2 C3 C4 C5 . . . . -54.9(2) ?
    C3 C4 C5 C6 . . . . -175.57(17) ?
    C3 C4 C5 C10 . . . . 57.1(2) ?
    C4 C5 C6 O30 . . . . 56.6(2) ?
    C10 C5 C6 O30 . . . . -175.81(15) ?
    C4 C5 C6 C7 . . . . 175.44(17) ?
    C10 C5 C6 C7 . . . . -57.0(2) ?
    O30 C6 C7 C8 . . . . 176.66(17) ?
    C5 C6 C7 C8 . . . . 55.2(2) ?
    C6 C7 C8 C14 . . . . -176.75(17) ?
    C6 C7 C8 C9 . . . . -54.8(2) ?
    C14 C8 C9 C11 . . . . -50.40(19) ?
    C7 C8 C9 C11 . . . . -174.53(15) ?
    C14 C8 C9 C10 . . . . -179.51(15) ?
    C7 C8 C9 C10 . . . . 56.36(19) ?
    C2 C1 C10 C19 . . . . -64.9(2) ?
    C2 C1 C10 C9 . . . . 173.36(16) ?
    C2 C1 C10 C5 . . . . 56.5(2) ?
    C8 C9 C10 C1 . . . . -173.24(15) ?
    C11 C9 C10 C1 . . . . 58.0(2) ?
    C8 C9 C10 C19 . . . . 66.14(19) ?
    C11 C9 C10 C19 . . . . -62.6(2) ?
    C8 C9 C10 C5 . . . . -57.08(19) ?
    C11 C9 C10 C5 . . . . 174.17(16) ?
    C6 C5 C10 C1 . . . . 175.76(15) ?
    C4 C5 C10 C1 . . . . -56.9(2) ?
    C6 C5 C10 C19 . . . . -65.0(2) ?
    C4 C5 C10 C19 . . . . 62.4(2) ?
    C6 C5 C10 C9 . . . . 57.39(19) ?
    C4 C5 C10 C9 . . . . -175.26(16) ?
    C8 C9 C11 C12 . . . . 48.6(2) ?
    C10 C9 C11 C12 . . . . 176.91(17) ?
    C9 C11 C12 C13 . . . . -52.6(2) ?
    C11 C12 C13 C18 . . . . -64.8(2) ?
    C11 C12 C13 C14 . . . . 57.4(2) ?
    C11 C12 C13 C17 . . . . 168.88(15) ?
    C7 C8 C14 C15 . . . . -53.7(2) ?
    C9 C8 C14 C15 . . . . -176.44(16) ?
    C7 C8 C14 C13 . . . . -177.83(15) ?
    C9 C8 C14 C13 . . . . 59.4(2) ?
    C12 C13 C14 C8 . . . . -63.21(19) ?
    C18 C13 C14 C8 . . . . 57.4(2) ?
    C17 C13 C14 C8 . . . . 175.91(15) ?
    C12 C13 C14 C15 . . . . 163.71(15) ?
    C18 C13 C14 C15 . . . . -75.69(18) ?
    C17 C13 C14 C15 . . . . 42.83(17) ?
    C8 C14 C15 C16 . . . . -174.43(16) ?
    C13 C14 C15 C16 . . . . -46.22(17) ?
    C14 C15 C16 O29 . . . . 149.34(15) ?
    C14 C15 C16 C17 . . . . 31.31(18) ?
    O29 C16 C17 C20 . . . . -0.41(18) ?
    C15 C16 C17 C20 . . . . 121.79(16) ?
    O29 C16 C17 C13 . . . . -127.69(15) ?
    C15 C16 C17 C13 . . . . -5.49(19) ?
    C12 C13 C17 C20 . . . . 107.2(2) ?
    C18 C13 C17 C20 . . . . -18.4(2) ?
    C14 C13 C17 C20 . . . . -137.79(17) ?
    C12 C13 C17 C16 . . . . -137.32(16) ?
    C18 C13 C17 C16 . . . . 97.08(17) ?
    C14 C13 C17 C16 . . . . -22.27(17) ?
    C16 C17 C20 C22 . . . . 24.43(18) ?
    C13 C17 C20 C22 . . . . 141.67(16) ?
    C16 C17 C20 C21 . . . . 150.96(18) ?
    C13 C17 C20 C21 . . . . -91.8(2) ?
    C21 C20 C22 O27 . . . . -50.2(2) ?
    C17 C20 C22 O27 . . . . 76.01(17) ?
    C21 C20 C22 O29 . . . . -166.88(18) ?
    C17 C20 C22 O29 . . . . -40.70(18) ?
    C21 C20 C22 C23 . . . . 75.0(2) ?
    C17 C20 C22 C23 . . . . -158.82(16) ?
    O27 C22 C23 C24 . . . . -52.4(2) ?
    O29 C22 C23 C24 . . . . 68.4(2) ?
    C20 C22 C23 C24 . . . . -176.07(17) ?
    C22 C23 C24 C25 . . . . 52.5(2) ?
    C23 C24 C25 C26 . . . . -52.1(2) ?
    C23 C24 C25 C28 . . . . -174.71(18) ?
    C24 C25 C26 O27 . . . . 54.8(2) ?
    C28 C25 C26 O27 . . . . 178.89(18) ?
    O29 C22 O27 C26 . . . . -63.9(2) ?
    C23 C22 O27 C26 . . . . 55.4(2) ?
    C20 C22 O27 C26 . . . . -175.73(15) ?
    C25 C26 O27 C22 . . . . -58.3(2) ?
    O27 C22 O29 C16 . . . . -73.14(18) ?
    C23 C22 O29 C16 . . . . 165.92(16) ?
    C20 C22 O29 C16 . . . . 41.62(18) ?
    C15 C16 O29 C22 . . . . -143.50(16) ?
    C17 C16 O29 C22 . . . . -25.66(18) ?
    C2 C3 O31 S32 . . . . 142.58(15) ?
    C4 C3 O31 S32 . . . . -95.9(2) ?
    C3 O31 S32 O34 . . . . -162.55(15) ?
    C3 O31 S32 O33 . . . . -32.69(18) ?
    C3 O31 S32 C35 . . . . 83.60(16) ?
    O34 S32 C35 C40 . . . . -42.7(2) ?
    O33 S32 C35 C40 . . . . -175.16(17) ?
    O31 S32 C35 C40 . . . . 67.93(18) ?
    O34 S32 C35 C36 . . . . 138.8(2) ?
    O33 S32 C35 C36 . . . . 6.4(2) ?
    O31 S32 C35 C36 . . . . -110.5(2) ?
    C40 C35 C36 C37 . . . . -0.5(4) ?
    S32 C35 C36 C37 . . . . 177.9(2) ?
    C35 C36 C37 C38 . . . . 0.9(4) ?
    C36 C37 C38 C39 . . . . -0.8(4) ?
    C36 C37 C38 C41 . . . . 179.3(3) ?
    C37 C38 C39 C40 . . . . 0.4(4) ?
    C41 C38 C39 C40 . . . . -179.7(3) ?
    C38 C39 C40 C35 . . . . -0.1(4) ?
    C36 C35 C40 C39 . . . . 0.1(3) ?
    S32 C35 C40 C39 . . . . -178.35(18) ?
loop_
    _geom_hbond_atom_site_label_D
    _geom_hbond_atom_site_label_H
    _geom_hbond_atom_site_label_A
    _geom_hbond_site_symmetry_A
    _geom_hbond_distance_DH
    _geom_hbond_distance_HA
    _geom_hbond_distance_DA
    _geom_hbond_angle_DHA
    _geom_hbond_publ_flag
    O30 H30 O33 1_455 0.78(3) 2.35(3) 3.098(2) 159(3) yes
    C40 H40A O34 4_467 0.93 2.65 3.352(3) 133.3 yes
_iucr_refine_instructions_details
;
TITL alch6tsd in P2(1)2(1)2(1) LAST .... Corr: [E] MuxR = 0.25
CELL 0.71073   6.7653  12.2856  37.9425  90.000  90.000  90.000
ZERR    4.00   0.0008   0.0011   0.0042   0.000   0.000   0.000
LATT -1
SYMM 0.5-X, -Y, 0.5+Z
SYMM -X, 0.5+Y, 0.5-Z
SYMM 0.5+X, 0.5-Y, -Z
SFAC C H O S
UNIT 136 200 24 4
TEMP 25
L.S. 20
ACTA
BOND $H
CONF
HTAB
WPDB -2
FMAP 2
PLAN 10
OMIT 0 1 1
OMIT 1 0 16
WGHT    0.035900    0.553500
EXTI    0.005833
FVAR       0.16573
C1    1    0.727707    0.766127    0.813675    11.00000    0.04734    0.05563 =
         0.04310    0.00008    0.00708    0.01231
AFIX  23
H1A   2    0.754888    0.702372    0.799394    11.00000   -1.20000
H1B   2    0.805593    0.825874    0.804377    11.00000   -1.20000
AFIX   0
C2    1    0.792251    0.743507    0.851576    11.00000    0.05169    0.06231 =
         0.04649    0.00113    0.00071    0.01893
AFIX  23
H2A   2    0.724633    0.679287    0.860283    11.00000   -1.20000
H2B   2    0.933253    0.729286    0.852116    11.00000   -1.20000
AFIX   0
C3    1    0.745507    0.839333    0.875122    11.00000    0.05652    0.05755 =
         0.03623    0.00577   -0.00111    0.00883
AFIX  13
H3A   2    0.829066    0.901308    0.868607    11.00000   -1.20000
AFIX   0
C4    1    0.530218    0.872413    0.873372    11.00000    0.05806    0.05730 =
         0.03777    0.00048    0.00436    0.01359
AFIX  23
H4A   2    0.509470    0.937371    0.887425    11.00000   -1.20000
H4B   2    0.448470    0.814751    0.882990    11.00000   -1.20000
AFIX   0
C5    1    0.470176    0.894708    0.834999    11.00000    0.04752    0.04434 =
         0.03549    0.00132    0.00477    0.00614
AFIX  13
H5A   2    0.556323    0.953225    0.826503    11.00000   -1.20000
AFIX   0
C6    1    0.258004    0.937002    0.832128    11.00000    0.05534    0.04866 =
         0.03944   -0.00484    0.00631    0.01714
AFIX  13
H6A   2    0.166427    0.880486    0.840228    11.00000   -1.20000
AFIX   0
C7    1    0.209373    0.966713    0.794274    11.00000    0.05521    0.04939 =
         0.04065   -0.00236    0.00167    0.02018
AFIX  23
H7A   2    0.290108    1.028212    0.787216    11.00000   -1.20000
H7B   2    0.071978    0.988876    0.792888    11.00000   -1.20000
AFIX   0
C8    1    0.244494    0.872364    0.768614    11.00000    0.04280    0.03931 =
         0.03562   -0.00072    0.00565    0.00498
AFIX  13
H8A   2    0.154047    0.813048    0.774792    11.00000   -1.20000
AFIX   0
C9    1    0.458143    0.829919    0.772027    11.00000    0.04056    0.04196 =
         0.03668    0.00270    0.00771    0.00247
AFIX  13
H9A   2    0.544260    0.892034    0.766849    11.00000   -1.20000
AFIX   0
C10   1    0.507090    0.794833    0.810451    11.00000    0.04108    0.04160 =
         0.03686    0.00222    0.00844    0.00778
C11   1    0.508350    0.742142    0.744373    11.00000    0.05375    0.05857 =
         0.04360   -0.00534    0.00772    0.01898
AFIX  23
H11A  2    0.649364    0.728044    0.745111    11.00000   -1.20000
H11B  2    0.441022    0.675202    0.750670    11.00000   -1.20000
AFIX   0
C12   1    0.450499    0.773305    0.706497    11.00000    0.05331    0.05494 =
         0.03974   -0.00399    0.00760    0.01105
AFIX  23
H12A  2    0.533883    0.832577    0.698485    11.00000   -1.20000
H12B  2    0.472295    0.711577    0.691038    11.00000   -1.20000
AFIX   0
C13   1    0.234388    0.807910    0.704369    11.00000    0.04410    0.03693 =
         0.03657   -0.00218    0.00685   -0.00132
C14   1    0.206769    0.904177    0.730311    11.00000    0.04456    0.03574 =
         0.03795   -0.00082    0.00496   -0.00032
AFIX  13
H14A  2    0.309384    0.957306    0.724278    11.00000   -1.20000
AFIX   0
C15   1    0.010721    0.955497    0.719050    11.00000    0.05776    0.04909 =
         0.03930   -0.00744   -0.00172    0.01383
AFIX  23
H15A  2   -0.006272    1.027538    0.729063    11.00000   -1.20000
H15B  2   -0.101063    0.910189    0.725459    11.00000   -1.20000
AFIX   0
C16   1    0.039711    0.960127    0.679003    11.00000    0.05294    0.04157 =
         0.03867   -0.00190   -0.00364   -0.00134
AFIX  13
H16A  2    0.106525    1.028077    0.672591    11.00000   -1.20000
AFIX   0
C17   1    0.171704    0.861801    0.668895    11.00000    0.04390    0.04175 =
         0.03710   -0.00161    0.00458   -0.00506
AFIX  13
H17A  2    0.289973    0.888454    0.656732    11.00000   -1.20000
AFIX   0
C18   1    0.100601    0.711099    0.713351    11.00000    0.06847    0.04434 =
         0.05357    0.00156    0.00784   -0.01211
AFIX 137
H18A  2    0.135041    0.683304    0.736187    11.00000   -1.50000
H18B  2    0.117826    0.654971    0.696018    11.00000   -1.50000
H18C  2   -0.034845    0.734395    0.713474    11.00000   -1.50000
AFIX   0
C19   1    0.383088    0.695105    0.821331    11.00000    0.05890    0.04639 =
         0.04984    0.00821    0.00904    0.00203
AFIX 137
H19A  2    0.433835    0.631285    0.809874    11.00000   -1.50000
H19B  2    0.247974    0.706152    0.814478    11.00000   -1.50000
H19C  2    0.390218    0.685758    0.846419    11.00000   -1.50000
AFIX   0
C20   1    0.041387    0.799835    0.642456    11.00000    0.05543    0.04708 =
         0.04236   -0.00889    0.00332   -0.00547
AFIX  13
H20A  2   -0.040012    0.748420    0.655847    11.00000   -1.20000
AFIX   0
C21   1    0.153733    0.735206    0.614687    11.00000    0.07969    0.07730 =
         0.05942   -0.03073   -0.00341    0.01067
AFIX 137
H21A  2    0.061445    0.700686    0.599052    11.00000   -1.50000
H21B  2    0.233262    0.680761    0.626014    11.00000   -1.50000
H21C  2    0.237328    0.783423    0.601487    11.00000   -1.50000
AFIX   0
C22   1   -0.094115    0.888122    0.628439    11.00000    0.05014    0.05397 =
         0.03733   -0.00584    0.00344   -0.00816
C23   1   -0.286701    0.851491    0.611888    11.00000    0.05788    0.07187 =
         0.04676   -0.00289   -0.00058   -0.01722
AFIX  23
H23A  2   -0.366517    0.815121    0.629562    11.00000   -1.20000
H23B  2   -0.258720    0.799477    0.593313    11.00000   -1.20000
AFIX   0
C24   1   -0.402473    0.946125    0.596660    11.00000    0.05560    0.08716 =
         0.05164   -0.00177   -0.00823   -0.00775
AFIX  23
H24A  2   -0.516532    0.918465    0.584020    11.00000   -1.20000
H24B  2   -0.449865    0.991841    0.615714    11.00000   -1.20000
AFIX   0
C25   1   -0.277185    1.013610    0.571901    11.00000    0.06987    0.06722 =
         0.04086   -0.00719   -0.00530   -0.00045
AFIX  13
H25A  2   -0.242907    0.968622    0.551467    11.00000   -1.20000
AFIX   0
C26   1   -0.088259    1.044413    0.590726    11.00000    0.07075    0.05843 =
         0.05060    0.00406   -0.00464   -0.01198
AFIX  23
H26A  2   -0.003173    1.083419    0.574481    11.00000   -1.20000
H26B  2   -0.119825    1.093187    0.610026    11.00000   -1.20000
AFIX   0
O27   3    0.016727    0.952314    0.604333    11.00000    0.05221    0.06162 =
         0.04721    0.00364    0.00100   -0.01060
C28   1   -0.383298    1.115417    0.558747    11.00000    0.09593    0.08585 =
         0.06544    0.00271   -0.01294    0.01422
AFIX 137
H28A  2   -0.291087    1.161283    0.546528    11.00000   -1.50000
H28B  2   -0.437732    1.154261    0.578438    11.00000   -1.50000
H28C  2   -0.487825    1.094750    0.542998    11.00000   -1.50000
AFIX   0
O29   3   -0.140983    0.950139    0.659386    11.00000    0.05327    0.06095 =
         0.03871   -0.00846   -0.00265    0.00705
O30   3    0.230112    1.033597    0.852901    11.00000    0.09809    0.06612 =
         0.04354   -0.01101    0.00187    0.03775
H30   2    0.205875    1.016514    0.872323    11.00000    0.10666
O31   3    0.797972    0.801809    0.911122    11.00000    0.07085    0.05981 =
         0.03896    0.00509   -0.00434    0.01375
S32   4    0.894950    0.880249    0.938758    11.00000    0.05585    0.07771 =
         0.04102    0.00547   -0.00387    0.00794
O33   3    1.018833    0.957494    0.921010    11.00000    0.05996    0.11098 =
         0.05510    0.00168    0.00706   -0.01391
O34   3    0.976702    0.809257    0.964601    11.00000    0.08822    0.10709 =
         0.05207    0.01022   -0.01883    0.03122
C35   1    0.694247    0.949180    0.957348    11.00000    0.06048    0.05478 =
         0.03648    0.00383    0.00061   -0.00385
C36   1    0.664553    1.058706    0.950765    11.00000    0.08808    0.05848 =
         0.07401    0.01768    0.01911   -0.00337
AFIX  43
H36A  2    0.753720    1.097402    0.936945    11.00000   -1.20000
AFIX   0
C37   1    0.501347    1.109986    0.964904    11.00000    0.10783    0.05301 =
         0.09681    0.00019    0.00920    0.00961
AFIX  43
H37A  2    0.481152    1.183388    0.960115    11.00000   -1.20000
AFIX   0
C38   1    0.368198    1.056191    0.985764    11.00000    0.07507    0.08092 =
         0.07301   -0.01604    0.00895    0.00271
C39   1    0.401380    0.946779    0.991952    11.00000    0.07270    0.08267 =
         0.06924    0.00313    0.01965   -0.01263
AFIX  43
H39A  2    0.312459    0.908381    1.005910    11.00000   -1.20000
AFIX   0
C40   1    0.562037    0.892961    0.978081    11.00000    0.07195    0.05633 =
         0.05590    0.00645    0.00840   -0.00852
AFIX  43
H40A  2    0.581078    0.819345    0.982670    11.00000   -1.20000
AFIX   0
C41   1    0.192736    1.114530    1.001143    11.00000    0.11681    0.13422 =
         0.15014   -0.04001    0.04149    0.03137
AFIX 137
H41A  2    0.188577    1.187687    0.992283    11.00000   -1.50000
H41B  2    0.203960    1.116032    1.026360    11.00000   -1.50000
H41C  2    0.073706    1.077097    0.994599    11.00000   -1.50000
HKLF 4
REM  alch6tsd in P2(1)2(1)2(1) LAST .... Corr: [E] MuxR = 0.25
REM R1 =  0.0364 for   5274 Fo > 4sig(Fo)  and  0.0471 for all   6167 data
REM    380 parameters refined using      0 restraints
END
WGHT      0.0334      0.5342
REM Highest difference peak  0.155,  deepest hole -0.157,  1-sigma level  0.031
Q1    1   0.2233  0.8455  0.7185  11.00000  0.05    0.15
Q2    1  -0.2067  0.8593  0.6254  11.00000  0.05    0.13
Q3    1   0.4907  0.8424  0.8252  11.00000  0.05    0.13
Q4    1   0.4850  0.8109  0.7915  11.00000  0.05    0.13
Q5    1  -0.0838  0.7681  0.6567  11.00000  0.05    0.12
Q6    1   0.2159  0.8919  0.7487  11.00000  0.05    0.12
Q7    1   0.2195  0.8276  0.6852  11.00000  0.05    0.12
Q8    1  -0.2605  0.9765  0.6523  11.00000  0.05    0.12
Q9    1   0.6186  0.7947  0.9492  11.00000  0.05    0.12
Q10   1   0.4889  0.7962  0.7577  11.00000  0.05    0.12
;
data_global
_journal_date_recd_electronic     2012-11-05
_journal_date_accepted     2012-11-12
_journal_name_full     'Acta Crystallographica, Section E'
_journal_year     2012
_journal_volume     68
_journal_issue     12
_journal_page_first     o3413
_journal_page_last     o3414
_journal_paper_category     QO
_journal_paper_doi     10.1107/S1600536812046600
_journal_coeditor_code     BQ2379
_publ_contact_author_name     'Sylvain Bern\`es'
_publ_contact_author_address
;
Universidad Aut\'onoma de Nuevo Le\'on, UANL
Facultad de Ciencias Qu\'imicas
Av. Universidad S/N
Ciudad Universitaria
San Nicol\'as de los Garza
Nuevo Le\'on CP 66451
Mexico
;
_publ_contact_author_email     sylvain_bernes@hotmail.com
_publ_contact_author_fax     ?
_publ_contact_author_phone     ?
_publ_section_title
;
(25<i>R</i>)-6\a-Hydroxy-5\a-spirostan-3\b-yl tosylate
;
loop_
    _publ_author_name
    _publ_author_footnote
    _publ_author_address
    "Fern\'andez-Herrera, Mar\'ia A." .
;
Benem\'erita Universidad Aut\'onoma de Puebla
Facultad de Ciencias Qu\'imicas
Ciudad Universitaria
Puebla, Pue. 72570
Mexico
;
    "Sandoval-Ram\'irez, Jes\'us" .
;
Benem\'erita Universidad Aut\'onoma de Puebla
Facultad de Ciencias Qu\'imicas
Ciudad Universitaria
Puebla, Pue. 72570
Mexico
;
    "Bern\`es, Sylvain" .
;
Universidad Aut\'onoma de Nuevo Le\'on, UANL
Facultad de Ciencias Qu\'imicas
Av. Universidad S/N
Ciudad Universitaria
San Nicol\'as de los Garza
Nuevo Le\'on CP 66451
Mexico
;
    "Rodr\'iguez-Acosta, Maricela" .
;
Herbario y Jard\'in Bot\'anico
Benem\'erita Universidad Aut\'onoma de Puebla
Ciudad Universitaria
Puebla, Pue. 72570
Mexico
;
    "Hern\'andez Linares, Mar\'ia-Guadalupe" .
;
Escuelas de Ingenier\'ia en Petr\'oleos e Ingenier\'ia Qu\'imica
Universidad del Istmo
Ciudad Universitaria s/n
70760 Sto. Domingo Tehuantepec, Oax.
Mexico
;
_exptl_special_details
;
1H-NMR (400 MHz, CDCl3, ppm): 7.76 (2H, m, H-ortho), 7.30 (2H, m, H-meta),
4.38 (1H, m, H-3), 4.38 (1H, ddd, J(16,17) = 8.4 Hz, J(16,15) = 6.4 Hz, H-16),
3.46 (1H, ddd, J(gem) = 10.8 Hz, J(26e,25) = 2.8 Hz, J(26e,24e) = 1.6 Hz,
H-26e), 3.37 (1H, ddd, J(6,5) = 10.8 Hz, J(6,7a) = 10.0 Hz, J(6,7e) = 4.4 Hz,
H-6), 3.35 (1H, dd, J(gem) = J(26a,25) = 10.8 Hz, H-26a), 2.43 (3H, s, CH3-Ts),
2.20 (1H, m, H-4e), 1.97 (1H, m, H-7e), 1.97 (1H, m, 12e), 1.84 (1H, m, H-20),
1.84 (1H, m, H-2e), 1.75 (1H, dd, J(17,16) = J(17,20) = 6.8 Hz, H-17), 0.95 (3H,
d, J(21,20) = 6.8 Hz, CH3-21), 0.80 (3H, s, CH3-19), 0.78 (3H, d, J(27,25) =
6.4 Hz, CH3-27), 0.74 (3H, s, CH3-18), 0.64 (1H, ddd, J(9,8) = 12.0 Hz,
J(9,11a) = 11.2 Hz, J(9,11e) = 2.8 Hz, H-9).
13-C-NMR (100 MHz, CDCl3, ppm): 37.0 (C-1), 28.3 (C-2), 82.3 (C-3), 29.2 (C-4),
51.5 (C-5), 68.9 (C-6), 31.8 (C-7), 33.8 (C-8), 53.5 (C-9), 36.1 (C-10),
21.0 (C-11), 41.7 (C-12), 40.6 (C-13), 55.9 (C-14), 39.8 (C-15), 80.6 (C-16),
62.1 (C-17), 16.5 (C-18), 13.4 (C-19), 41.7 (C-20), 14.6 (C-21), 109.2 (C-22),
31.4 (C-23), 28.8 (C-24), 30.3 (C-25), 66.8 (C-26), 17.2 (C-27),
144.2 (C-ipso), 127.4 (C-ortho), 129.6 (C-meta), 134.4 (C-para), 21.7
(CH3-Ts).
IR (cm^-1^): 3516 (OH), 2951 (CH, aliphatic), 1353, 1174, 932 and 750 (OTs),
898 (O-C-O spiroketal).
HRMS Calcd. for C34 H51 O6 S: 587.3406, [M+H]^+^. Found: 587.3397.
;
