# Supplementary material for: (25R)-6α-Hy­droxy-5α-spiro­stan-3β-yl tosyl­ate
Source: Acta Crystallogr Sect E Struct Rep Online. 2012 Nov 24;68(Pt 12):o3413–4. doi: 10.1107/S1600536812046600 (PMC3589000; doi:10.1107/S1600536812046600)
Supplement: Supplementary file 2 [file e-68-o3413-Isup2.hkl]

# 
# h,k,l, Fc-squared, Fo-squared, sigma(Fo-squared) and status flag 
# 
data_I
_shelx_title ' alch6tsd in P2(1)2(1)2(1) LAST .... Corr: [E] MuxR = 0.25' 
_shelx_refln_list_code          4 
_shelx_F_calc_maximum      249.61 
_exptl_crystal_F_000      1272.00 
_reflns_d_resolution_high  0.8034 
 
loop_ 
 _symmetry_equiv_pos_as_xyz 
 'x, y, z' 
 '-x+1/2, -y, z+1/2' 
 '-x, y+1/2, -z+1/2' 
 'x+1/2, -y+1/2, -z' 
 
_cell_length_a     6.7653 
_cell_length_b    12.2856 
_cell_length_c    37.9425 
_cell_angle_alpha  90.000 
_cell_angle_beta   90.000 
_cell_angle_gamma  90.000 
 
_shelx_F_squared_multiplier     1.000 
 
loop_ 
 _refln_index_h 
 _refln_index_k 
 _refln_index_l 
 _refln_F_squared_calc 
 _refln_F_squared_meas 
 _refln_F_squared_sigma 
 _refln_observed_status 
   2   0   0     1101.81     1006.72     18.12 o 
   4   0   0     4383.91     4275.55     67.89 o 
   6   0   0       55.64       43.33      3.64 o 
   8   0   0      106.71      115.79      7.65 o 
   1   1   0      316.30      291.97      4.56 o 
   2   1   0     1002.48      899.80     10.99 o 
   3   1   0     4583.04     4011.60     36.94 o 
   4   1   0      305.07      308.04      5.57 o 
   5   1   0      700.75      739.81     12.94 o 
   6   1   0      128.90      110.59      3.61 o 
   7   1   0      242.32      246.88      6.56 o 
   8   1   0        3.44       -2.55      5.83 o 
   0   2   0     1586.60     1531.40     22.16 o 
   1   2   0     5409.82     5150.50     51.26 o 
   2   2   0       10.38       11.90      0.84 o 
   3   2   0     1404.25     1443.41     22.36 o 
   4   2   0      141.65      157.21      5.13 o 
   5   2   0       41.25       32.98      2.32 o 
   6   2   0        4.32        1.82      2.91 o 
   7   2   0       31.19       29.49      5.10 o 
   8   2   0        0.24       -4.00      4.73 o 
   1   3   0     4313.47     3863.04     28.92 o 
   2   3   0      543.48      461.17     12.00 o 
   3   3   0      923.23      865.90     19.38 o 
   4   3   0        6.07        9.41      2.91 o 
   5   3   0       32.31       37.06      2.57 o 
   6   3   0      647.26      714.74     16.40 o 
   7   3   0       62.09       97.22      6.92 o 
   8   3   0       13.56       10.56      4.73 o 
   0   4   0       91.64       93.24      3.64 o 
   1   4   0     1809.13     1773.97     21.55 o 
   2   4   0       35.61       32.89      1.26 o 
   3   4   0      387.82      457.39     17.53 o 
   4   4   0      791.97      778.18     21.02 o 
   5   4   0      117.79      124.40      3.58 o 
   6   4   0      118.19      105.97      4.73 o 
   7   4   0       67.91       96.13      6.92 o 
   8   4   0        0.19       12.01      4.37 o 
   1   5   0      438.47      483.97     12.98 o 
   2   5   0      806.64      756.55     17.56 o 
   3   5   0     1758.12     1852.74     45.98 o 
   4   5   0      837.49      854.96     20.50 o 
   5   5   0       29.44       23.42      2.44 o 
   6   5   0        0.11       -1.46      2.55 o 
   7   5   0        5.75        2.55      5.46 o 
   0   6   0     1379.16     1356.06     38.76 o 
   1   6   0      203.18      204.61      6.98 o 
   2   6   0      388.01      432.29      9.54 o 
   3   6   0      935.78      900.55     19.24 o 
   4   6   0      140.04      143.93      6.92 o 
   5   6   0     1077.40     1106.45     15.35 o 
   6   6   0        0.44        6.19      4.37 o 
   7   6   0       43.71       59.35      6.55 o 
   1   7   0       26.16       34.86      5.13 o 
   2   7   0      401.94      389.87      8.48 o 
   3   7   0        1.99        5.34      1.68 o 
   4   7   0      435.36      451.24     12.75 o 
   5   7   0      229.64      236.38      7.21 o 
   6   7   0        1.28       -2.18      4.37 o 
   7   7   0        3.85        4.37      5.46 o 
   0   8   0      481.95      519.76     17.86 o 
   1   8   0      279.01      290.32      8.92 o 
   2   8   0       30.84       24.98      1.74 o 
   3   8   0      216.46      234.76      4.68 o 
   4   8   0       51.82       59.16      4.55 o 
   5   8   0       82.96       92.56      3.09 o 
   6   8   0       24.19       20.75      5.46 o 
   7   8   0       55.12       75.01      7.65 o 
   1   9   0       43.62       47.47      2.69 o 
   2   9   0       12.21       12.64      1.68 o 
   3   9   0      488.43      515.96      9.94 o 
   4   9   0        0.34        0.00      2.18 o 
   5   9   0       60.35       65.41      7.10 o 
   6   9   0       27.12       24.03      5.46 o 
   0  10   0      117.85      119.08      4.73 o 
   1  10   0       45.84       51.99      3.24 o 
   2  10   0       92.43       90.50      2.59 o 
   3  10   0        2.38        4.13      1.68 o 
   4  10   0        7.78       13.42      4.73 o 
   5  10   0       25.41       29.94      8.56 o 
   6  10   0       34.08       35.32      6.55 o 
   1  11   0        3.86        3.06      2.18 o 
   2  11   0       81.80       82.99      3.25 o 
   3  11   0       10.33       14.72      3.47 o 
   4  11   0        7.72        7.10      3.09 o 
   5  11   0       12.29       16.00      3.73 o 
   0  12   0     1733.38     1706.45     20.45 o 
   1  12   0       43.20       50.56      4.22 o 
   2  12   0      109.36      106.16      3.71 o 
   3  12   0       22.84       25.12      4.46 o 
   4  12   0        2.77        1.46      3.60 o 
   5  12   0        0.79        0.91      3.35 o 
   1  13   0        2.42        5.54      3.59 o 
   2  13   0       15.80       18.55      2.66 o 
   3  13   0      237.49      252.64      5.88 o 
   4  13   0        9.54       12.01      3.35 o 
   0  14   0      222.34      234.54      9.47 o 
   1  14   0      122.62      118.13      4.40 o 
   2  14   0       46.10       44.45      3.43 o 
   3  14   0        3.93        9.78      4.28 o 
   1  15   0        1.37        1.47      3.43 o 
   1   0   1     1422.35     1341.42     10.79 o 
   2   0   1     6813.84     6158.75     66.38 o 
   3   0   1     3896.99     3894.92     40.46 o 
   4   0   1      121.98      113.63      1.85 o 
   5   0   1        1.28       -0.74      1.13 o 
   6   0   1       46.00       51.58      2.69 o 
   7   0   1       12.47       19.73      4.00 o 
   8   0   1       25.43       29.91      3.84 o 
  -8   1   1        9.61        6.37      4.19 o 
  -7   1   1       46.91       59.35      4.50 o 
  -6   1   1      492.22      495.50     13.42 o 
  -5   1   1       94.15       86.41      2.47 o 
  -4   1   1      143.94      145.75      2.59 o 
  -3   1   1     1276.56     1244.26     17.55 o 
  -2   1   1      515.19      515.04      7.83 o 
  -1   1   1     3854.44     3539.94     25.22 o 
   1   1   1     3846.11     3502.53     27.60 o 
   2   1   1      527.65      536.54      8.02 o 
   3   1   1     1294.34     1242.63     16.95 o 
   4   1   1      152.29      155.78      2.67 o 
   5   1   1       98.40       93.71      2.94 o 
   6   1   1      487.24      485.25      8.90 o 
   7   1   1       46.59       56.32      4.24 o 
   8   1   1        9.31       13.44      3.47 o 
  -8   2   1        4.45       12.74      4.73 o 
  -7   2   1       52.59       50.61      5.83 o 
  -6   2   1       40.70       47.15      2.83 o 
  -5   2   1      216.36      216.74     13.29 o 
  -4   2   1     1977.92     2018.17     35.18 o 
  -3   2   1     2766.53     2658.37     37.62 o 
  -2   2   1     1907.69     1829.17     26.44 o 
  -1   2   1    16059.39    15563.52    189.03 o 
   0   2   1    62307.61    73536.52   1237.98 o 
   1   2   1    16149.07    15645.50    215.64 o 
   2   2   1     1899.37     1801.08     45.32 o 
   3   2   1     2820.97     2687.23     54.20 o 
   4   2   1     1966.92     1961.02     28.50 o 
   5   2   1      214.64      225.58      6.31 o 
   6   2   1       41.78       46.97      4.01 o 
   7   2   1       49.25       53.52      5.46 o 
   8   2   1        4.41        2.55      4.37 o 
  -8   3   1        1.41       -4.37      4.37 o 
  -7   3   1       68.67       64.08      6.55 o 
  -6   3   1      176.79      184.55      4.24 o 
  -5   3   1      363.49      361.25      8.11 o 
  -4   3   1      465.31      450.74     11.33 o 
  -3   3   1     4242.34     4130.77     40.01 o 
  -2   3   1     1429.68     1345.97     22.92 o 
  -1   3   1     2863.43     2824.16     36.59 o 
   0   3   1       71.41       63.65      3.46 o 
   1   3   1     2900.45     2875.67     39.65 o 
   2   3   1     1420.06     1331.06     33.73 o 
   3   3   1     4246.11     4244.20     59.15 o 
   4   3   1      454.87      455.52      9.60 o 
   5   3   1      356.03      368.58     15.67 o 
   6   3   1      173.66      176.63      6.19 o 
   7   3   1       68.38       60.08      5.46 o 
   8   3   1        1.55       12.38      4.37 o 
  -8   4   1       10.59       17.48      4.73 o 
  -7   4   1        0.66       -4.37      4.37 o 
  -6   4   1      103.96       99.43      3.82 o 
  -5   4   1       70.31       67.10      5.10 o 
  -4   4   1      397.74      382.96      9.90 o 
  -3   4   1      345.62      372.76      8.20 o 
  -2   4   1      947.65      868.98     19.73 o 
  -1   4   1     1240.87     1285.57     18.38 o 
   0   4   1     1683.76     1639.99     23.99 o 
   1   4   1     1232.89     1252.04     21.95 o 
   2   4   1      981.50      922.70     37.28 o 
   3   4   1      348.43      389.65      8.41 o 
   4   4   1      388.54      375.70      9.53 o 
   5   4   1       71.09       61.52      5.10 o 
   6   4   1      101.86       99.05      4.73 o 
   7   4   1        0.62        3.28      4.37 o 
   8   4   1       10.08       16.38      4.37 o 
  -7   5   1        2.09       -3.28      4.73 o 
  -6   5   1        3.20        1.09      2.55 o 
  -5   5   1      312.99      321.01      8.09 o 
  -4   5   1      312.04      312.31      7.72 o 
  -3   5   1      236.88      240.09      5.50 o 
  -2   5   1      654.10      661.37     24.50 o 
  -1   5   1      925.18      948.01     17.57 o 
   0   5   1     1659.76     1513.89     48.90 o 
   1   5   1      917.31      939.91     17.57 o 
   2   5   1      662.03      706.03     16.39 o 
   3   5   1      234.06      230.99      4.86 o 
   4   5   1      313.41      303.10      8.51 o 
   5   5   1      306.88      318.94     14.39 o 
   6   5   1        2.90        0.36      2.91 o 
   7   5   1        2.09        1.46      6.55 o 
  -7   6   1       59.70       67.00      8.01 o 
  -6   6   1      118.89      127.01      5.02 o 
  -5   6   1      201.50      191.39      5.83 o 
  -4   6   1      607.40      632.94     19.14 o 
  -3   6   1      755.66      718.11     16.77 o 
  -2   6   1      842.59      870.31     20.47 o 
  -1   6   1       46.48       33.47      1.26 o 
   0   6   1       58.37       78.01      2.18 o 
   1   6   1       46.24       34.33      1.32 o 
   2   6   1      847.83      857.80     20.26 o 
   3   6   1      748.00      724.65     16.91 o 
   4   6   1      609.63      615.11     22.46 o 
   5   6   1      201.38      203.73     10.74 o 
   6   6   1      119.28      126.72      7.28 o 
   7   6   1       60.16       60.81      5.83 o 
  -7   7   1        2.57       -0.73      4.73 o 
  -6   7   1       29.16       38.82      3.73 o 
  -5   7   1       98.69       97.97      3.35 o 
  -4   7   1      162.23      151.70      3.86 o 
  -3   7   1      589.16      587.70     14.08 o 
  -2   7   1      161.30      162.12      3.49 o 
  -1   7   1      331.79      364.71      8.34 o 
   0   7   1      142.02      139.70      4.45 o 
   1   7   1      333.46      377.78      8.32 o 
   2   7   1      157.83      156.75      3.28 o 
   3   7   1      590.56      596.75     13.96 o 
   4   7   1      158.16      148.33      3.89 o 
   5   7   1      101.62      101.49      3.35 o 
   6   7   1       28.54       46.24      5.83 o 
   7   7   1        2.55       -2.18      3.64 o 
  -7   8   1        3.03       -4.37      5.46 o 
  -6   8   1       57.45       72.46      8.74 o 
  -5   8   1       93.14       94.15      4.37 o 
  -4   8   1      112.60      109.25      3.35 o 
  -3   8   1      373.87      398.74      7.66 o 
  -2   8   1      149.28      159.99      3.14 o 
  -1   8   1      126.86      136.06      4.00 o 
   0   8   1      143.83      118.83      3.47 o 
   1   8   1      128.43      135.98      2.88 o 
   2   8   1      142.32      146.25      5.63 o 
   3   8   1      376.34      397.40      9.90 o 
   4   8   1      113.10      102.25      2.73 o 
   5   8   1       93.34       98.58      5.10 o 
   6   8   1       58.50       60.44      6.55 o 
   7   8   1        2.93       -2.91      4.37 o 
  -6   9   1       16.26       16.02      5.46 o 
  -5   9   1       34.33       34.26      3.60 o 
  -4   9   1       97.43       96.24      5.28 o 
  -3   9   1      451.54      456.20      9.38 o 
  -2   9   1       36.48       36.61      2.02 o 
  -1   9   1      377.91      375.08      7.28 o 
   0   9   1       14.52       12.69      1.66 o 
   1   9   1      383.67      374.84     17.54 o 
   2   9   1       36.11       36.68      1.95 o 
   3   9   1      453.64      445.74      8.97 o 
   4   9   1       99.16       97.64      3.85 o 
   5   9   1       33.07       35.88      8.37 o 
   6   9   1       16.39       16.02      6.19 o 
  -6  10   1        1.52        2.91      6.19 o 
  -5  10   1        8.72        9.83      3.58 o 
  -4  10   1        2.38        2.11      2.95 o 
  -3  10   1      118.95      114.85      2.73 o 
  -2  10   1       64.83       53.52      2.40 o 
  -1  10   1      244.09      238.83      4.42 o 
   0  10   1       58.03       62.83      2.69 o 
   1  10   1      239.90      222.77      5.79 o 
   2  10   1       64.12       51.83      4.15 o 
   3  10   1      115.43      110.39      2.73 o 
   4  10   1        2.68        5.44      2.66 o 
   5  10   1        8.97        7.93      3.41 o 
   6  10   1        1.45        1.46      5.10 o 
  -5  11   1       28.55       35.16      3.98 o 
  -4  11   1       54.43       50.13      6.37 o 
  -3  11   1       29.82       28.98      2.73 o 
  -2  11   1       19.82       20.05      2.92 o 
  -1  11   1      140.66      124.95      2.80 o 
   0  11   1      149.08      150.05      3.86 o 
   1  11   1      140.98      132.45      3.80 o 
   2  11   1       19.72       23.54      2.00 o 
   3  11   1       30.71       29.44      2.66 o 
   4  11   1       54.63       50.37      3.35 o 
   5  11   1       28.09       32.73      5.83 o 
  -5  12   1        2.54        2.91      3.35 o 
  -4  12   1       15.32        9.66      3.84 o 
  -3  12   1        9.37        9.05      2.59 o 
  -2  12   1       43.50       42.63      3.08 o 
  -1  12   1      284.63      301.18      5.46 o 
   0  12   1        2.68        4.92      2.32 o 
   1  12   1      284.54      309.57     12.97 o 
   2  12   1       44.94       46.67      3.14 o 
   3  12   1        8.96        8.84      2.59 o 
   4  12   1       15.64       16.29      2.87 o 
   5  12   1        2.44       -3.47      3.47 o 
  -4  13   1       12.59        9.03      3.84 o 
  -3  13   1       35.95       36.87      3.43 o 
  -2  13   1        2.91        3.81      2.38 o 
  -1  13   1       46.39       42.32      3.07 o 
   0  13   1        9.51        8.74      3.21 o 
   1  13   1       45.84       38.51      3.08 o 
   2  13   1        2.79        4.18      2.59 o 
   3  13   1       36.09       34.29      3.43 o 
   4  13   1       12.29        9.12      3.24 o 
  -3  14   1       14.31       19.31      3.11 o 
  -2  14   1        6.85        6.50      4.22 o 
  -1  14   1       12.70       13.32      2.93 o 
   0  14   1       84.21       77.30      7.10 o 
   1  14   1       12.79       13.72      4.49 o 
   2  14   1        6.67        8.22      2.80 o 
   3  14   1       14.31       14.69      3.35 o 
  -1  15   1        3.94        0.40      2.90 o 
   0  15   1        5.79       12.07      4.10 o 
   1  15   1        4.01       -0.38      4.46 o 
   1   0   2      516.97      505.89     16.37 o 
   2   0   2      585.46      529.53     20.93 o 
   3   0   2       40.31       40.82      1.47 o 
   4   0   2     2766.36     2632.13     42.11 o 
   5   0   2       66.15       68.13      2.69 o 
   6   0   2        5.45        7.45      2.18 o 
   7   0   2      112.20       96.13      6.55 o 
   8   0   2        4.05        8.74      4.37 o 
  -8   1   2       41.90       48.06      5.83 o 
  -7   1   2       37.78       36.77      5.46 o 
  -6   1   2        7.99        6.92      2.32 o 
  -5   1   2      445.18      425.72     14.68 o 
  -4   1   2     1051.95     1051.79     28.50 o 
  -3   1   2      843.85      902.00     25.16 o 
  -2   1   2     2761.21     2447.75     47.59 o 
  -1   1   2    18358.20    18111.58    347.27 o 
   0   1   2       23.48       24.09      2.37 o 
   1   1   2    18481.43    18266.06    268.78 o 
   2   1   2     2727.13     2424.11     32.48 o 
   3   1   2      863.65      904.53     21.38 o 
   4   1   2     1050.39     1059.36     22.40 o 
   5   1   2      435.60      423.49     23.32 o 
   6   1   2        8.32        8.37      2.32 o 
   7   1   2       35.95       33.13      5.10 o 
   8   1   2       42.16       39.69      5.46 o 
  -6   2   2       48.03       54.25      4.01 o 
  -5   2   2      330.39      292.55     10.93 o 
  -4   2   2       13.11       17.84      2.55 o 
  -3   2   2     2016.25     2143.99     33.54 o 
  -2   2   2     1234.92     1150.17     20.96 o 
  -1   2   2    26946.74    27314.64    399.25 o 
   0   2   2    20319.03    20557.00     89.28 o 
   1   2   2    27108.87    27866.59    119.49 o 
   2   2   2     1205.49     1107.10     28.55 o 
   3   2   2     2029.24     2068.30     46.17 o 
   4   2   2       14.11       14.56      2.55 o 
   5   2   2      321.12      307.12     10.57 o 
   6   2   2       46.73       60.44      4.01 o 
   7   2   2       66.57       85.57      6.19 o 
   8   2   2        8.73        9.83      4.73 o 
  -6   3   2        8.32        4.00      2.91 o 
  -5   3   2      386.49      389.13     12.39 o 
  -4   3   2       25.38       25.12      2.55 o 
  -3   3   2      641.48      669.65     31.37 o 
  -2   3   2     3447.93     3524.57     80.23 o 
  -1   3   2      208.59      214.20      5.54 o 
   0   3   2     2372.22     2283.98     34.33 o 
   1   3   2      196.65      205.18      7.65 o 
   2   3   2     3407.20     3366.18     51.63 o 
   3   3   2      638.68      662.41     27.72 o 
   4   3   2       27.52       22.57      2.91 o 
   5   3   2      390.83      425.57     18.58 o 
   6   3   2        8.91        7.28      3.28 o 
   7   3   2        1.15       -0.36      4.00 o 
   8   3   2       33.74       26.21      6.55 o 
  -6   4   2       39.48       49.15      4.01 o 
  -5   4   2       98.97       96.14      4.73 o 
  -4   4   2      467.02      414.76     15.31 o 
  -3   4   2      103.59      127.01      3.41 o 
  -2   4   2     1644.43     1730.17     34.23 o 
  -1   4   2     2974.17     2874.64     33.09 o 
   0   4   2     7955.35     7207.11     70.85 o 
   1   4   2     3012.08     3024.77     49.02 o 
   2   4   2     1646.32     1702.70     41.00 o 
   3   4   2      112.08      139.85      6.92 o 
   4   4   2      480.61      480.37     22.96 o 
   5   4   2       98.73      106.33      4.73 o 
   6   4   2       37.75       42.96      4.01 o 
   7   4   2       45.65       42.60      5.10 o 
   8   4   2        9.02        8.01      4.37 o 
  -6   5   2      127.36      115.80      4.73 o 
  -5   5   2       83.15       68.09      4.37 o 
  -4   5   2       53.22       46.97      3.64 o 
  -3   5   2      441.11      391.86     10.82 o 
  -2   5   2      974.96      902.84     23.23 o 
  -1   5   2       80.69       80.49      2.06 o 
   0   5   2      139.63      149.71      6.56 o 
   1   5   2       83.73       88.86      3.64 o 
   2   5   2      982.77      911.75     32.50 o 
   3   5   2      440.19      415.14     15.31 o 
   4   5   2       49.96       52.07      3.64 o 
   5   5   2       85.74       73.56      4.37 o 
   6   5   2      126.79      121.99      4.73 o 
   7   5   2       73.43       80.47      6.19 o 
  -6   6   2      116.38      132.18      7.28 o 
  -5   6   2      181.56      179.55      5.83 o 
  -4   6   2      447.50      434.01     21.14 o 
  -3   6   2       38.19       35.78      7.28 o 
  -2   6   2      190.80      189.59      4.64 o 
  -1   6   2      334.46      292.86      7.98 o 
   0   6   2      161.70      186.86      8.01 o 
   1   6   2      325.93      301.02     11.66 o 
   2   6   2      186.05      169.38      7.65 o 
   3   6   2       36.06       36.05      3.28 o 
   4   6   2      453.37      432.19     20.41 o 
   5   6   2      181.28      206.13      6.19 o 
   6   6   2      116.29      122.72      6.92 o 
   7   6   2        5.69       16.75      4.73 o 
  -6   7   2       56.91       61.90      6.55 o 
  -5   7   2       19.46       19.30      3.28 o 
  -4   7   2       44.86       53.16      4.01 o 
  -3   7   2      208.92      185.66      4.76 o 
  -2   7   2      881.53      862.96     22.68 o 
  -1   7   2      213.65      183.33      7.83 o 
   0   7   2        2.73        4.00      2.55 o 
   1   7   2      210.10      191.97      7.29 o 
   2   7   2      868.25      838.00     32.10 o 
   3   7   2      211.79      178.84      7.28 o 
   4   7   2       47.24       52.80      4.01 o 
   5   7   2       17.85       18.57      3.28 o 
   6   7   2       56.43       60.44      6.19 o 
   7   7   2       26.29       34.22      5.10 o 
  -5   8   2       66.11       58.26      3.64 o 
  -4   8   2       59.73       63.72      4.01 o 
  -3   8   2      135.46      136.96      5.64 o 
  -2   8   2      130.48      129.92      7.28 o 
  -1   8   2      384.65      408.06     10.43 o 
   0   8   2       19.32        6.55      2.55 o 
   1   8   2      380.31      400.10     13.85 o 
   2   8   2      132.56      130.74      5.46 o 
   3   8   2      134.02      143.48      5.10 o 
   4   8   2       57.56       58.62      4.01 o 
   5   8   2       66.92       70.27      4.01 o 
   6   8   2       15.49        3.28      4.73 o 
   7   8   2       28.38       29.86      5.46 o 
  -5   9   2       37.60       41.51      5.10 o 
  -4   9   2       38.90       43.69      3.64 o 
  -3   9   2      161.00      171.36      3.99 o 
  -2   9   2      498.23      505.01     25.87 o 
  -1   9   2       46.60       41.92      2.32 o 
   0   9   2      311.10      327.88     11.66 o 
   1   9   2       46.77       40.78      3.28 o 
   2   9   2      502.89      497.45     20.41 o 
   3   9   2      158.46      171.17      5.83 o 
   4   9   2       39.62       32.04      3.28 o 
   5   9   2       37.40       46.60      6.19 o 
   6   9   2       10.96       17.48      5.46 o 
  -5  10   2       41.76       40.78      5.83 o 
  -4  10   2       35.23       34.95      5.83 o 
  -3  10   2       12.04       14.38      2.06 o 
  -2  10   2       56.59       58.09      2.83 o 
  -1  10   2       56.06       49.89      2.57 o 
   0  10   2        4.69        6.19      2.91 o 
   1  10   2       54.65       52.80      4.01 o 
   2  10   2       53.63       42.97      4.01 o 
   3  10   2       11.60        9.10      2.91 o 
   4  10   2       34.54       25.49      4.73 o 
   5  10   2       42.47       41.87      5.83 o 
   6  10   2        9.90        8.74      5.46 o 
  -5  11   2        7.08        6.19      5.83 o 
  -4  11   2        2.20       -3.64      4.00 o 
  -3  11   2       12.66       14.19      3.73 o 
  -2  11   2      274.59      262.44      6.95 o 
  -1  11   2      103.76      106.99      3.47 o 
   0  11   2        3.98        5.83      2.91 o 
   1  11   2      102.03      105.60      4.73 o 
   2  11   2      278.52      271.73     10.20 o 
   3  11   2       12.44        8.01      4.00 o 
   4  11   2        1.99        4.00      4.00 o 
   5  11   2        6.68        9.83      5.83 o 
  -5  12   2        9.69        1.46      5.83 o 
  -4  12   2       25.83       17.11      5.46 o 
  -3  12   2       67.78       66.37      6.74 o 
  -2  12   2        4.65        9.85      2.95 o 
  -1  12   2       18.23       25.53      3.35 o 
   0  12   2        1.71        3.64      2.55 o 
   1  12   2       17.40        8.37      4.37 o 
   2  12   2        4.89        9.83      4.37 o 
   3  12   2       66.75       71.00      8.37 o 
   4  12   2       25.64       23.67      5.83 o 
   5  12   2        9.54       -4.00      5.46 o 
  -4  13   2       21.96       21.12      5.83 o 
  -3  13   2       12.78       11.76      5.46 o 
  -2  13   2       17.48       19.47      3.47 o 
  -1  13   2       84.88       86.03      4.92 o 
   0  13   2        2.41        1.46      4.00 o 
   1  13   2       85.75       85.93      6.55 o 
   2  13   2       17.18       23.30      5.10 o 
   3  13   2       13.42       16.38      5.10 o 
   4  13   2       22.45       20.75      5.46 o 
  -3  14   2       12.49       14.28      3.58 o 
  -2  14   2       16.09       14.78      3.60 o 
  -1  14   2        2.37        0.03      4.73 o 
   0  14   2        0.26        6.19      4.73 o 
   1  14   2        2.52        1.46      4.37 o 
   2  14   2       15.84       17.11      6.19 o 
   3  14   2       12.24       13.11      6.55 o 
  -1  15   2        3.43        7.68      4.19 o 
   0  15   2        1.37       -7.65      7.65 o 
   1  15   2        3.33        3.28      5.83 o 
   1   0   3     8411.96     8212.43    140.63 o 
   2   0   3      186.05      209.99      8.70 o 
   3   0   3     2522.42     2505.49     62.92 o 
   4   0   3       96.80       93.47      4.01 o 
   5   0   3       66.34       66.73      2.95 o 
   6   0   3      377.95      385.57     12.20 o 
   7   0   3       73.00       71.37      6.55 o 
   8   0   3       24.49       25.85      5.10 o 
  -8   1   3       67.50       60.08      6.19 o 
  -7   1   3       91.46       84.84      6.55 o 
  -6   1   3      140.33      141.05      4.73 o 
  -5   1   3      311.96      306.50     10.20 o 
  -4   1   3      637.73      693.46     18.30 o 
  -3   1   3     1250.85     1169.61     26.75 o 
  -2   1   3     2174.68     1992.96     67.27 o 
  -1   1   3    17177.27    16991.62    286.62 o 
   0   1   3      743.75      728.43      9.22 o 
   1   1   3    17182.31    17108.35    230.48 o 
   2   1   3     2224.14     2053.80     21.66 o 
   3   1   3     1221.68     1153.51     42.54 o 
   4   1   3      628.63      676.95     17.52 o 
   5   1   3      307.61      299.40     11.66 o 
   6   1   3      139.90      142.08      3.73 o 
   7   1   3       93.46       91.76      6.92 o 
   8   1   3       69.06       61.17      6.55 o 
  -6   2   3      161.39      147.13      5.46 o 
  -5   2   3      344.94      338.83     12.02 o 
  -4   2   3      640.69      594.74     28.44 o 
  -3   2   3     1016.30      950.31     23.37 o 
  -2   2   3     4877.86     4613.97     82.87 o 
  -1   2   3     5736.92     5414.04    157.42 o 
   0   2   3     3093.56     3000.91     33.58 o 
   1   2   3     5702.42     5431.24     51.27 o 
   2   2   3     4900.19     4549.27     57.23 o 
   3   2   3     1022.33     1006.60     32.87 o 
   4   2   3      656.39      602.79     28.44 o 
   5   2   3      346.48      328.26     11.29 o 
   6   2   3      166.37      154.41      5.46 o 
   7   2   3       50.16       44.79      5.46 o 
   8   2   3       20.11        9.47      4.73 o 
  -6   3   3       12.77       11.65      2.91 o 
  -5   3   3      145.82      140.21      5.10 o 
  -4   3   3      387.09      391.74     14.94 o 
  -3   3   3       13.39       16.20      1.54 o 
  -2   3   3      980.23      928.62     20.28 o 
  -1   3   3     2343.06     2288.60     34.62 o 
   0   3   3     1780.17     1707.31     30.16 o 
   1   3   3     2346.83     2273.69     37.57 o 
   2   3   3     1002.62     1001.74     29.24 o 
   3   3   3       10.58       14.93      2.18 o 
   4   3   3      395.55      383.00     14.94 o 
   5   3   3      144.09      138.75      5.10 o 
   7   3   3       53.30       59.71      5.46 o 
   8   3   3       23.14       35.32      5.83 o 
  -6   4   3       98.52       97.95      4.37 o 
  -5   4   3      934.87      967.98     26.26 o 
  -4   4   3      163.40      136.58      5.10 o 
  -3   4   3      281.65      281.36      7.52 o 
  -2   4   3     2008.53     1957.88     31.49 o 
  -1   4   3     2565.26     2609.91     31.72 o 
   0   4   3     1208.59     1150.78     28.18 o 
   1   4   3     2611.86     2652.69     45.25 o 
   2   4   3     2033.07     1960.64     43.62 o 
   3   4   3      285.99      293.31     11.66 o 
   4   4   3      164.78      148.60      6.19 o 
   5   4   3      937.45      941.72     24.44 o 
   6   4   3       97.70      102.69      4.73 o 
   7   4   3       17.74       21.12      4.37 o 
   8   4   3        7.48        8.01      4.73 o 
  -6   5   3       20.49       20.75      2.91 o 
  -5   5   3      281.18      273.93      9.11 o 
  -4   5   3      132.04      130.01      4.73 o 
  -3   5   3     1308.00     1323.46     31.60 o 
  -2   5   3     1618.18     1699.59     31.46 o 
  -1   5   3     1152.72     1153.46     35.09 o 
   0   5   3      927.42      976.06     30.32 o 
   1   5   3     1161.70     1200.34     34.72 o 
   2   5   3     1583.65     1764.85     45.36 o 
   3   5   3     1325.94     1301.48     40.55 o 
   4   5   3      130.56      114.35      4.73 o 
   5   5   3      277.47      267.37      8.74 o 
   6   5   3       20.74       24.03      3.28 o 
   7   5   3        4.68        2.55      4.00 o 
  -6   6   3       91.97       87.76      6.19 o 
  -5   6   3      365.21      346.46     13.84 o 
  -4   6   3      323.71      292.91     10.57 o 
  -3   6   3      226.63      232.37      8.74 o 
  -2   6   3      174.27      175.91      5.28 o 
  -1   6   3      215.68      216.80      6.18 o 
   0   6   3        0.44       -1.46      1.46 o 
   1   6   3      213.13      203.28      9.11 o 
   2   6   3      177.13      193.42      6.92 o 
   3   6   3      225.45      234.59      9.11 o 
   4   6   3      318.51      308.57     10.56 o 
   5   6   3      368.11      371.60     14.94 o 
   6   6   3       93.61      101.96      6.55 o 
   7   6   3        7.95        1.09      4.37 o 
  -6   7   3       82.67       80.84      6.55 o 
  -5   7   3      154.37      138.39      5.10 o 
  -4   7   3      793.45      765.70     21.51 o 
  -3   7   3      667.04      634.09     17.62 o 
  -2   7   3       28.84       28.84      2.06 o 
  -1   7   3      104.67      111.14      4.92 o 
   0   7   3      907.94      987.90     36.13 o 
   1   7   3      108.25      103.06      4.73 o 
   2   7   3       30.48       30.58      2.91 o 
   3   7   3      657.09      620.15     24.06 o 
   4   7   3      793.82      818.93     22.24 o 
   5   7   3      154.89      159.14      5.46 o 
   6   7   3       82.31       92.85      6.55 o 
   7   7   3       17.34       28.03      5.10 o 
  -5   8   3      136.27      129.64      7.28 o 
  -4   8   3      111.82      108.88      4.73 o 
  -3   8   3      411.32      394.51     20.59 o 
  -2   8   3       38.74       39.52      3.82 o 
  -1   8   3       14.86       18.39      1.80 o 
   0   8   3        9.61        4.37      1.82 o 
   1   8   3       17.08       14.56      2.55 o 
   2   8   3       39.10       40.78      3.28 o 
   3   8   3      409.98      410.64     18.22 o 
   4   8   3      111.81      118.35      4.73 o 
   5   8   3      134.65      141.29      7.28 o 
   6   8   3       28.83       28.76      6.19 o 
   7   8   3        0.07       -0.73      4.37 o 
  -5   9   3        8.20        7.28      6.92 o 
  -4   9   3       60.46       53.53      3.64 o 
  -3   9   3       97.71      102.77      3.35 o 
  -2   9   3      189.63      195.20      4.72 o 
  -1   9   3        4.73        2.77      1.66 o 
   0   9   3      164.12      161.71      6.19 o 
   1   9   3        4.35        7.28      2.55 o 
   2   9   3      192.80      189.76      6.92 o 
   3   9   3       99.93      100.87      4.73 o 
   4   9   3       58.45       49.88      3.64 o 
   5   9   3        7.67        6.92      4.73 o 
   6   9   3       30.19       34.22      6.55 o 
  -5  10   3       10.77        3.28      4.37 o 
  -4  10   3       98.97       79.02      5.83 o 
  -3  10   3       47.18       44.33      2.57 o 
  -2  10   3      236.79      245.74      5.79 o 
  -1  10   3       15.79        8.01      3.28 o 
   0  10   3        7.96       11.65      2.91 o 
   1  10   3       15.02        6.19      2.91 o 
   2  10   3      235.06      260.06      8.01 o 
   3  10   3       46.22       43.33      3.64 o 
   4  10   3      100.98       90.67      6.19 o 
   5  10   3       10.44       10.92      6.19 o 
   6  10   3       15.97       15.29      5.83 o 
  -5  11   3        1.53       10.19      6.92 o 
  -4  11   3       13.83       15.66      4.73 o 
  -3  11   3       32.15       38.96      3.35 o 
  -2  11   3       61.35       48.35      2.69 o 
  -1  11   3      187.55      176.50      7.65 o 
   0  11   3      127.93      124.91      4.73 o 
   1  11   3      188.05      187.93      5.83 o 
   2  11   3       62.76       60.08      3.64 o 
   3  11   3       32.77       33.13      4.73 o 
   4  11   3       13.48       17.84      4.37 o 
   5  11   3        1.59       -4.00      4.37 o 
  -5  12   3       12.70       13.84      5.10 o 
  -4  12   3       56.80       64.45      6.55 o 
  -3  12   3       51.11       53.26      6.92 o 
  -2  12   3       22.67       21.76      6.37 o 
  -1  12   3       12.80       16.92      3.32 o 
   0  12   3        8.17        4.73      2.55 o 
   1  12   3       11.74       10.19      4.37 o 
   2  12   3       23.34       29.49      5.10 o 
   3  12   3       50.40       42.60      5.46 o 
   4  12   3       56.42       71.00      6.55 o 
   5  12   3       12.54       11.65      5.46 o 
  -4  13   3        7.55       -0.73      8.01 o 
  -3  13   3       49.91       49.34      4.38 o 
  -2  13   3       52.62       42.56      7.46 o 
  -1  13   3      100.53      101.75      5.02 o 
   0  13   3       33.48       40.41      5.10 o 
   1  13   3       99.99      107.78      6.92 o 
   2  13   3       53.07       40.78      5.83 o 
   3  13   3       49.52       45.88      5.83 o 
   4  13   3        7.35        6.55      4.73 o 
  -3  14   3        8.29       10.74      3.35 o 
  -2  14   3        8.65        1.86      3.41 o 
  -1  14   3       18.85       21.27      3.47 o 
   0  14   3       66.06       50.25      6.55 o 
   1  14   3       18.87        4.00      5.46 o 
   2  14   3        8.63       14.93      5.10 o 
   3  14   3        8.26        7.28      5.10 o 
  -1  15   3        5.01       -0.73      3.35 o 
   0  15   3        1.73        4.73      5.10 o 
   1  15   3        4.99        1.82      5.83 o 
   0   0   4     2933.91     3014.26     26.13 o 
   1   0   4      818.19      855.74     13.31 o 
   2   0   4     1431.39     1285.40     35.69 o 
   3   0   4      107.95      105.29      2.88 o 
   4   0   4       18.65       18.48      1.47 o 
   5   0   4      240.42      233.20     13.48 o 
   6   0   4        2.04        4.37      2.06 o 
   7   0   4       52.50       61.17      5.83 o 
   8   0   4        0.20       -4.73      7.28 o 
  -8   1   4       48.98       45.51      6.19 o 
  -7   1   4       70.79       64.45      6.19 o 
  -6   1   4      136.32      130.75      3.61 o 
  -5   1   4       36.92       27.64      2.91 o 
  -4   1   4     1004.03     1008.28     21.27 o 
  -3   1   4      169.47      153.84      3.64 o 
  -2   1   4     2596.25     2368.71     40.02 o 
  -1   1   4    25160.81    25628.88    177.40 o 
   0   1   4     4259.19     4313.44     38.28 o 
   1   1   4    25061.38    26022.45    297.84 o 
   2   1   4     2595.56     2371.49     24.25 o 
   3   1   4      175.00      153.78      5.59 o 
   4   1   4     1014.80     1029.31     31.32 o 
   5   1   4       33.33       27.62      2.91 o 
   6   1   4      137.99      134.02      3.86 o 
   7   1   4       70.58       61.17      5.83 o 
   8   1   4       47.91       41.14      5.83 o 
  -6   2   4      382.04      395.29     13.48 o 
  -5   2   4      159.35      160.97      6.19 o 
  -4   2   4      216.49      212.73      8.38 o 
  -3   2   4     1530.57     1575.72     29.87 o 
  -2   2   4     6744.28     6481.13    236.34 o 
  -1   2   4     3492.19     3369.76    121.36 o 
   0   2   4      197.19      219.14     10.21 o 
   1   2   4     3491.41     3313.41     41.63 o 
   2   2   4     6848.69     6725.08     70.76 o 
   3   2   4     1530.53     1566.34     41.70 o 
   4   2   4      223.59      222.57      9.47 o 
   5   2   4      159.47      169.72      6.92 o 
   6   2   4      382.86      369.42     13.12 o 
   7   2   4        2.91       -3.28      3.28 o 
   8   2   4       78.92       71.73      6.92 o 
  -6   3   4      173.42      167.53      5.46 o 
  -5   3   4      380.34      368.72     12.75 o 
  -4   3   4       23.53       17.11      2.55 o 
  -3   3   4     2559.26     2615.82     45.30 o 
  -2   3   4     1556.89     1566.99     28.20 o 
  -1   3   4     8207.25     7896.60    113.32 o 
   0   3   4     5140.44     4979.20     52.03 o 
   1   3   4     8264.62     8048.12     71.53 o 
   2   3   4     1557.50     1653.74     36.99 o 
   3   3   4     2580.39     2625.13     54.29 o 
   4   3   4       21.74       21.85      2.91 o 
   5   3   4      369.64      360.33     11.66 o 
   6   3   4      173.48      181.36      5.83 o 
   7   3   4       12.73       13.84      4.73 o 
   8   3   4        0.86        1.46      3.64 o 
  -6   4   4       93.13       83.75      4.37 o 
  -5   4   4      445.65      420.14     18.22 o 
  -4   4   4       21.09       15.29      2.55 o 
  -3   4   4     1146.99     1103.01     27.89 o 
  -2   4   4      846.42      915.11     22.07 o 
  -1   4   4      595.21      521.15     26.82 o 
   0   4   4     1023.80     1123.77     29.26 o 
   1   4   4      588.25      521.12     20.80 o 
   2   4   4      841.65      898.85     30.67 o 
   3   4   4     1154.18     1085.76     38.35 o 
   4   4   4       21.57       24.76      2.91 o 
   5   4   4      444.75      469.33     18.95 o 
   6   4   4       93.34       85.57      4.73 o 
   7   4   4       64.64       63.72      5.83 o 
   8   4   4        1.88        4.37      5.83 o 
  -6   5   4       70.17       68.45      4.01 o 
  -5   5   4        9.29       11.29      3.28 o 
  -4   5   4      716.61      748.58     26.25 o 
  -3   5   4      146.17      153.18      4.20 o 
  -2   5   4       58.80       56.69      2.06 o 
  -1   5   4      123.98      112.78      2.95 o 
   0   5   4       65.66       60.82      2.18 o 
   1   5   4      120.24      112.91      5.10 o 
   2   5   4       56.95       58.26      3.28 o 
   3   5   4      147.56      151.15      4.37 o 
   4   5   4      700.81      671.26     25.16 o 
   5   5   4        9.73       12.01      3.64 o 
   6   5   4       73.25       75.01      4.01 o 
   7   5   4       10.59        8.37      4.73 o 
  -6   6   4        1.95        0.36      5.10 o 
  -5   6   4       76.74       77.56      4.73 o 
  -4   6   4       88.89       99.05      4.73 o 
  -3   6   4      247.76      248.23      7.47 o 
  -2   6   4      602.11      587.59     20.60 o 
  -1   6   4      354.49      445.40     13.48 o 
   0   6   4      385.95      413.71     14.22 o 
   1   6   4      355.73      431.15     15.31 o 
   2   6   4      614.14      607.89     20.79 o 
   3   6   4      251.00      250.99      9.11 o 
   4   6   4       86.02      100.14      4.73 o 
   5   6   4       77.18       96.86      4.73 o 
   6   6   4        2.37        3.64      5.10 o 
   7   6   4        3.39        1.09      4.37 o 
  -6   7   4       60.71       56.44      5.83 o 
  -5   7   4      379.96      372.32     11.66 o 
  -4   7   4      475.00      455.14     17.49 o 
  -3   7   4      129.51      143.11      3.84 o 
  -2   7   4      260.49      256.70     14.21 o 
  -1   7   4      545.18      576.22     15.29 o 
   0   7   4      291.41      301.32     11.30 o 
   1   7   4      546.46      641.66     29.90 o 
   2   7   4      259.17      248.45      9.84 o 
   3   7   4      131.82      147.13      5.46 o 
   4   7   4      482.77      479.19     17.86 o 
   5   7   4      369.58      370.50     12.02 o 
   6   7   4       61.75       63.72      6.19 o 
   7   7   4        9.41       28.03      7.28 o 
  -5   8   4       68.32       64.81      5.83 o 
  -4   8   4       93.58       89.94      4.37 o 
  -3   8   4      486.64      507.43     14.63 o 
  -2   8   4       59.39       53.98      3.82 o 
  -1   8   4      261.51      278.72      7.46 o 
   0   8   4        6.00        1.46      1.82 o 
   1   8   4      259.71      274.68     11.29 o 
   2   8   4       59.46       62.27      4.01 o 
   3   8   4      483.28      536.06     19.31 o 
   4   8   4       94.96       87.03      4.37 o 
   5   8   4       68.70       62.99      5.83 o 
   6   8   4       32.14       46.24      5.46 o 
   7   8   4       65.79       52.80      6.55 o 
  -5   9   4       51.01       52.07      5.46 o 
  -4   9   4       43.06       36.77      3.64 o 
  -3   9   4      166.66      173.67      5.10 o 
  -2   9   4       30.54       39.28      2.57 o 
  -1   9   4       32.97       31.32      2.73 o 
   0   9   4        0.97        2.55      2.18 o 
   1   9   4       33.28       37.50      3.28 o 
   2   9   4       29.77       39.32      3.64 o 
   3   9   4      164.32      162.43      5.46 o 
   4   9   4       41.87       48.43      3.64 o 
   5   9   4       50.83       56.44      5.83 o 
   6   9   4       80.12      103.77      7.65 o 
  -5  10   4       27.29       10.92      5.10 o 
  -4  10   4       45.35       52.07      5.10 o 
  -3  10   4      206.60      191.60      4.38 o 
  -2  10   4      144.60      141.09      9.29 o 
  -1  10   4       24.64       28.31      2.32 o 
   0  10   4      195.80      195.95      6.56 o 
   1  10   4       25.03       14.56      3.28 o 
   2  10   4      150.37      148.22      5.46 o 
   3  10   4      207.57      204.68      6.19 o 
   4  10   4       44.49       38.23      5.10 o 
   5  10   4       27.60       24.39      5.10 o 
   6  10   4        5.68       10.56      5.46 o 
  -5  11   4        2.52        1.82      4.73 o 
  -4  11   4       31.11       26.21      4.73 o 
  -3  11   4       85.90       89.32     11.65 o 
  -2  11   4      175.25      178.35      3.99 o 
  -1  11   4      307.47      320.16      8.37 o 
   0  11   4       11.29        8.01      2.91 o 
   1  11   4      307.02      319.10     12.02 o 
   2  11   4      175.02      171.90      5.46 o 
   3  11   4       84.70       89.21      6.19 o 
   4  11   4       31.11       20.75      4.37 o 
   5  11   4        2.87        7.65      4.73 o 
  -5  12   4       13.84       24.03      5.83 o 
  -4  12   4        3.34        1.82      4.37 o 
  -3  12   4       45.69       35.41      4.55 o 
  -2  12   4      156.88      157.60      5.27 o 
  -1  12   4      114.55      118.42      4.63 o 
   0  12   4       35.06       29.49      3.28 o 
   1  12   4      115.45      124.90      6.92 o 
   2  12   4      155.26      146.40      7.65 o 
   3  12   4       45.62       50.25      5.83 o 
   4  12   4        3.24        5.83      4.73 o 
   5  12   4       13.96        5.83      5.83 o 
  -4  13   4        0.19        7.65      4.73 o 
  -3  13   4       26.04       22.03      3.60 o 
  -2  13   4       17.45       12.84      3.84 o 
  -1  13   4       45.94       41.82      8.37 o 
   0  13   4      169.76      197.75      8.38 o 
   1  13   4       45.73       33.86      5.46 o 
   2  13   4       17.11       21.85      4.37 o 
   3  13   4       26.05       19.66      5.10 o 
   4  13   4        0.26        4.73      4.37 o 
  -3  14   4       25.96       26.25     12.74 o 
  -2  14   4       45.93       46.55      4.35 o 
  -1  14   4       10.34       12.23      8.74 o 
   0  14   4        6.76        1.09      4.73 o 
   1  14   4       10.25        3.28      5.46 o 
   2  14   4       45.93       36.05      6.19 o 
   3  14   4       26.30       30.58      6.55 o 
  -1  15   4       26.45       22.31      4.55 o 
   0  15   4       12.64       13.11      4.73 o 
   1  15   4       26.15       28.40      5.83 o 
   1   0   5     1395.18     1296.47     13.59 o 
   2   0   5      183.22      179.09      4.59 o 
   3   0   5     1560.67     1511.47     23.01 o 
   4   0   5      875.10      850.03     30.42 o 
   5   0   5      145.46      129.54      3.61 o 
   6   0   5       52.74       48.82      2.83 o 
   7   0   5        3.01        5.10      4.37 o 
   8   0   5       18.48       20.75      5.10 o 
  -8   1   5        6.04        9.10      5.10 o 
  -7   1   5        2.17        0.73      4.73 o 
  -6   1   5       40.55       41.82      2.69 o 
  -5   1   5       99.06       97.96      3.09 o 
  -4   1   5      511.32      524.31     11.37 o 
  -3   1   5     1956.48     1859.08     25.78 o 
  -2   1   5      111.73      127.20      6.42 o 
  -1   1   5     6800.79     6575.97    165.82 o 
   0   1   5      110.11      118.11      4.92 o 
   1   1   5     6867.02     6740.62     56.62 o 
   2   1   5      122.08      142.03      3.43 o 
   3   1   5     1956.23     1892.81     25.99 o 
   4   1   5      508.37      550.31     11.14 o 
   5   1   5       96.37       94.54      4.73 o 
   6   1   5       40.70       43.25      2.69 o 
   7   1   5        2.39        2.55      5.46 o 
   8   1   5        5.45        4.00      4.00 o 
  -6   2   5      216.97      211.97      6.92 o 
  -5   2   5       59.25       60.08      4.37 o 
  -4   2   5       31.29       20.39      2.55 o 
  -3   2   5     2366.63     2320.04     36.68 o 
  -2   2   5      553.40      601.37     16.00 o 
  -1   2   5      256.10      285.82      7.62 o 
   0   2   5      510.52      497.66     15.35 o 
   1   2   5      256.09      278.20     13.13 o 
   2   2   5      560.35      598.46     22.26 o 
   3   2   5     2345.56     2356.99     49.87 o 
   4   2   5       28.79       18.21      3.28 o 
   5   2   5       59.16       53.89      4.01 o 
   6   2   5      214.38      216.34      7.28 o 
   7   2   5       10.25        6.55      4.37 o 
   8   2   5        8.48        9.47      4.37 o 
  -6   3   5      131.64      126.73      5.10 o 
  -5   3   5      192.28      190.48      7.28 o 
  -4   3   5       49.17       50.61      3.28 o 
  -3   3   5      166.37      147.07      5.83 o 
  -2   3   5     2459.16     2245.99     46.47 o 
  -1   3   5      807.71      811.57     17.17 o 
   0   3   5      663.17      616.74     19.00 o 
   1   3   5      815.84      842.79     23.39 o 
   2   3   5     2451.91     2355.40     45.18 o 
   3   3   5      175.83      157.73      6.19 o 
   4   3   5       47.21       57.17      3.28 o 
   5   3   5      192.93      196.68      6.92 o 
   6   3   5      128.10      124.18      5.10 o 
   7   3   5       23.48       29.49      5.10 o 
   8   3   5        7.48        6.92      5.10 o 
  -6   4   5      100.62      100.87      4.73 o 
  -5   4   5       38.85       45.15      4.01 o 
  -4   4   5      272.61      276.14      9.84 o 
  -3   4   5      355.93      370.56     10.53 o 
  -2   4   5      132.99      142.32      9.47 o 
  -1   4   5     1241.03     1248.35     44.45 o 
   0   4   5      614.44      604.11     21.90 o 
   1   4   5     1217.91     1226.55     31.83 o 
   2   4   5      138.37      140.60      5.46 o 
   3   4   5      350.05      352.03     13.85 o 
   4   4   5      269.37      271.40     10.93 o 
   5   4   5       42.68       47.70      4.01 o 
   6   4   5      101.60      106.33      5.10 o 
   7   4   5       21.53       18.93      4.73 o 
   8   4   5        7.37        8.37      4.73 o 
  -6   5   5      183.39      178.09      5.10 o 
  -5   5   5      476.54      474.44     17.13 o 
  -4   5   5       21.97       26.58      3.28 o 
  -3   5   5      161.36      183.95      5.34 o 
  -2   5   5     1637.05     1804.20     59.08 o 
  -1   5   5     1034.34     1009.70     23.23 o 
   0   5   5       82.07       88.13      3.28 o 
   1   5   5     1035.78     1063.09     32.88 o 
   2   5   5     1667.25     1819.98     46.83 o 
   3   5   5      162.85      182.48      7.28 o 
   4   5   5       23.17       27.31      3.28 o 
   5   5   5      475.11      486.10     16.76 o 
   6   5   5      183.95      184.28      5.46 o 
   7   5   5        3.94        3.64      4.00 o 
  -6   6   5       79.28      103.41      6.55 o 
  -5   6   5       67.30       46.61      4.37 o 
  -4   6   5      374.59      382.20     11.66 o 
  -3   6   5      156.20      161.42      3.76 o 
  -2   6   5      108.48      117.99      3.10 o 
  -1   6   5      432.67      449.68     15.31 o 
   0   6   5       38.30       43.33      2.55 o 
   1   6   5      434.50      424.31     14.58 o 
   2   6   5      106.08      122.00      5.83 o 
   3   6   5      154.80      150.42      5.46 o 
   4   6   5      377.64      379.65     18.95 o 
   5   6   5       66.07       56.44      4.37 o 
   6   6   5       79.76      103.05      6.55 o 
   7   6   5       22.60       21.12      5.83 o 
  -6   7   5       10.96       19.66      5.10 o 
  -5   7   5       58.42       52.43      4.01 o 
  -4   7   5      191.21      179.92      6.56 o 
  -3   7   5      252.76      246.60      6.38 o 
  -2   7   5      333.03      340.99      9.34 o 
  -1   7   5      126.27      121.67      3.21 o 
   0   7   5        5.66        3.28      1.82 o 
   1   7   5      128.32      132.93      4.01 o 
   2   7   5      337.92      357.08     14.94 o 
   3   7   5      252.23      259.00      9.47 o 
   4   7   5      188.72      186.84      5.83 o 
   5   7   5       58.14       62.63      4.01 o 
   6   7   5       10.20       12.38      5.46 o 
   7   7   5        4.11        4.37      4.00 o 
  -5   8   5      126.61      107.79      6.55 o 
  -4   8   5       95.32       88.12      4.73 o 
  -3   8   5       42.29       37.26      2.69 o 
  -2   8   5      447.46      475.28     15.71 o 
  -1   8   5      191.21      218.09      5.67 o 
   0   8   5        4.85        4.73      1.82 o 
   1   8   5      200.47      220.73      8.38 o 
   2   8   5      452.99      451.52     13.85 o 
   3   8   5       43.15       41.87      3.64 o 
   4   8   5       96.14       87.39      4.37 o 
   5   8   5      124.02      130.00      6.92 o 
   6   8   5       14.36       13.84      6.19 o 
   7   8   5        3.50        4.37      4.37 o 
  -5   9   5      157.04      139.84      7.65 o 
  -4   9   5       42.15       41.87      4.01 o 
  -3   9   5       61.34       66.41      5.28 o 
  -2   9   5     1020.95     1004.75     18.31 o 
  -1   9   5      197.37      212.99      5.27 o 
   0   9   5        3.67        4.37      2.18 o 
   1   9   5      199.29      203.97      8.38 o 
   2   9   5     1002.92     1001.69     25.53 o 
   3   9   5       61.70       71.37      4.01 o 
   4   9   5       43.44       36.77      3.28 o 
   5   9   5      155.11      143.85      7.28 o 
   6   9   5       32.11       44.78      6.19 o 
  -5  10   5       11.59       10.19      4.73 o 
  -4  10   5       42.75       38.23      5.10 o 
  -3  10   5      143.40      145.51     11.65 o 
  -2  10   5      265.52      256.57     18.39 o 
  -1  10   5      176.36      186.60      7.28 o 
   0  10   5        7.44        7.28      2.55 o 
   1  10   5      175.12      189.02      5.83 o 
   2  10   5      264.93      264.81      8.01 o 
   3  10   5      145.37      150.40      5.10 o 
   4  10   5       44.88       35.32      5.10 o 
   5  10   5       11.76       14.56      7.28 o 
   6  10   5       45.32       45.51      6.92 o 
  -5  11   5        8.80       20.02      5.10 o 
  -4  11   5        2.48        1.09      6.55 o 
  -3  11   5      150.78      150.88      6.74 o 
  -2  11   5       30.50       25.49      2.32 o 
  -1  11   5        4.12        3.79      2.18 o 
   0  11   5       49.10       54.25      3.64 o 
   1  11   5        4.27        8.01      2.91 o 
   2  11   5       29.60       24.76      3.64 o 
   3  11   5      152.11      155.86      7.28 o 
   4  11   5        2.62        2.55      5.10 o 
   5  11   5        8.74       15.66      5.46 o 
  -5  12   5        3.25        1.46      5.10 o 
  -4  12   5       16.13       10.19      5.46 o 
  -3  12   5       18.78       20.75      6.55 o 
  -2  12   5       81.72       73.81      4.38 o 
  -1  12   5       36.97       31.88      3.58 o 
   0  12   5      101.15      105.24      4.01 o 
   1  12   5       36.81       29.13      5.10 o 
   2  12   5       82.72       77.19      6.19 o 
   3  12   5       18.70       22.21      4.73 o 
   4  12   5       16.46       22.57      5.10 o 
   5  12   5        2.92        5.10      5.10 o 
  -4  13   5       21.71       23.67      5.10 o 
  -3  13   5       41.54       50.75      4.55 o 
  -2  13   5       16.05       22.36      3.47 o 
  -1  13   5       80.45       73.19      4.50 o 
   0  13   5        9.45       10.92      4.73 o 
   1  13   5       80.09       78.29      6.55 o 
   2  13   5       15.15       17.48      4.73 o 
   3  13   5       41.68       48.79      6.55 o 
   4  13   5       21.98       30.22      5.83 o 
  -3  14   5        6.87       14.02      3.60 o 
  -2  14   5       10.83        6.84      3.41 o 
  -1  14   5       12.63       14.66      3.47 o 
   0  14   5        1.65       -3.28      4.37 o 
   1  14   5       13.01        0.73      4.73 o 
   2  14   5       10.74       -1.82      5.10 o 
   3  14   5        7.02       11.65      4.73 o 
  -1  15   5        5.46        6.59      3.73 o 
   0  15   5        1.35        5.46      4.37 o 
   1  15   5        5.68        6.19      5.46 o 
   0   0   6      213.13      201.37      9.12 o 
   1   0   6     3552.21     3370.72     22.73 o 
   2   0   6     1647.13     1543.14     19.12 o 
   3   0   6     1144.42     1045.76     19.33 o 
   4   0   6       68.80       67.26      2.81 o 
   5   0   6        0.79        0.00      1.80 o 
   6   0   6       15.29       11.29      3.28 o 
   7   0   6       65.06       68.82      5.83 o 
   8   0   6        4.93       12.38      4.37 o 
  -8   1   6        0.26       -3.64      3.64 o 
  -7   1   6       98.04       97.22      6.55 o 
  -6   1   6       10.11        8.92      2.06 o 
  -5   1   6       96.80       94.47      5.64 o 
  -4   1   6      574.85      547.80     12.29 o 
  -3   1   6     1061.32     1079.06     39.17 o 
  -2   1   6     1103.97     1069.09     16.61 o 
  -1   1   6    16437.89    15980.51    157.48 o 
   0   1   6    13628.41    14149.61    295.52 o 
   1   1   6    16373.39    16409.81    132.02 o 
   2   1   6     1077.59     1035.12     31.81 o 
   3   1   6     1082.32     1121.84     20.59 o 
   4   1   6      578.95      520.10     34.42 o 
   5   1   6       99.14       97.88      6.74 o 
   6   1   6        9.37        3.82      2.73 o 
   7   1   6       96.28       92.13      6.92 o 
   8   1   6        0.37        3.64      5.83 o 
  -6   2   6       32.24       30.22      3.28 o 
  -5   2   6      148.05      134.02      5.83 o 
  -4   2   6      432.31      408.55     15.31 o 
  -3   2   6       89.70       90.98      2.69 o 
  -2   2   6     1257.86     1195.19     25.80 o 
  -1   2   6     1980.60     1825.92     40.11 o 
   0   2   6      179.64      170.95      6.20 o 
   1   2   6     2002.24     1853.09     32.76 o 
   2   2   6     1298.95     1253.42     31.84 o 
   3   2   6       89.36       86.67      3.28 o 
   4   2   6      439.18      420.59     15.31 o 
   5   2   6      154.57      149.32      6.19 o 
   6   2   6       32.58       22.94      3.64 o 
   7   2   6       25.53       32.77      5.83 o 
   8   2   6        2.80       -4.73      7.28 o 
  -6   3   6      144.61      133.29      5.10 o 
  -5   3   6      210.86      234.93      7.65 o 
  -4   3   6       39.53       40.42      2.91 o 
  -3   3   6       92.72       78.07      3.28 o 
  -2   3   6     2168.31     2352.02     32.94 o 
  -1   3   6      243.07      220.52      7.11 o 
   0   3   6     1429.64     1431.68     30.07 o 
   1   3   6      234.44      209.20      8.02 o 
   2   3   6     2201.30     2469.92     47.34 o 
   3   3   6       97.21       80.12      3.28 o 
   4   3   6       43.14       42.97      3.28 o 
   5   3   6      217.47      228.74      8.01 o 
   6   3   6      142.78      141.30      5.10 o 
   7   3   6       25.88       20.03      4.73 o 
   8   3   6        1.40        9.10      4.37 o 
  -6   4   6      284.69      291.40     10.20 o 
  -5   4   6      223.68      233.47      8.01 o 
  -4   4   6      233.99      215.28      6.92 o 
  -3   4   6      697.10      671.69     22.95 o 
  -2   4   6      811.66      828.06     21.68 o 
  -1   4   6     1001.40     1015.87     33.62 o 
   0   4   6       49.69       32.05      1.82 o 
   1   4   6     1016.62      992.29     28.87 o 
   2   4   6      816.42      877.16     31.39 o 
   3   4   6      716.57      685.76     31.37 o 
   4   4   6      231.49      205.08      8.01 o 
   5   4   6      222.17      216.72      7.65 o 
   6   4   6      286.28      297.59     10.56 o 
   7   4   6       28.51       26.94      5.10 o 
   8   4   6        5.44        7.28      5.10 o 
  -6   5   6      133.88      150.03      7.28 o 
  -5   5   6       98.54      105.60      4.73 o 
  -4   5   6      262.83      224.76      8.01 o 
  -3   5   6     1091.68     1038.28     25.52 o 
  -2   5   6     3619.92     3381.76     66.21 o 
  -1   5   6       48.42       62.55      5.28 o 
   0   5   6      194.70      178.88      7.65 o 
   1   5   6       52.52       64.45      2.55 o 
   2   5   6     3643.65     3476.40     65.11 o 
   3   5   6     1106.20     1114.52     36.51 o 
   4   5   6      260.19      237.14     10.20 o 
   5   5   6       96.09      115.43      5.10 o 
   6   5   6      132.58      146.76      7.28 o 
   7   5   6       11.60       15.66      4.37 o 
  -6   6   6       18.37        8.01      4.73 o 
  -5   6   6      916.74      889.76     18.96 o 
  -4   6   6      147.41      132.93      5.10 o 
  -3   6   6      226.35      212.22      8.01 o 
  -2   6   6     1447.34     1518.49     32.34 o 
  -1   6   6      823.91      845.13     23.48 o 
   0   6   6      233.11      217.87      9.11 o 
   1   6   6      832.01      853.21     34.30 o 
   2   6   6     1458.50     1485.10     44.95 o 
   3   6   6      227.68      221.47      9.84 o 
   4   6   6      145.41      146.77      5.83 o 
   5   6   6      912.92      919.29     19.33 o 
   6   6   6       17.25       11.65      4.73 o 
   7   6   6        5.74        6.19      4.37 o 
  -6   7   6      235.28      232.00      8.74 o 
  -5   7   6      268.42      261.89      9.83 o 
  -4   7   6       93.73       97.95      4.73 o 
  -3   7   6       62.11       66.61      4.73 o 
  -2   7   6      370.29      326.51      9.08 o 
  -1   7   6      339.99      350.25      9.14 o 
   0   7   6      283.17      336.65     14.21 o 
   1   7   6      337.03      361.10     13.12 o 
   2   7   6      363.69      333.41     12.39 o 
   3   7   6       59.03       62.63      4.01 o 
   4   7   6       95.72       91.76      4.73 o 
   5   7   6      271.25      286.66     10.20 o 
   6   7   6      234.73      255.31      9.47 o 
   7   7   6       12.06        8.74      4.73 o 
  -5   8   6        8.95       13.11      4.73 o 
  -4   8   6      257.51      244.41      8.01 o 
  -3   8   6      445.30      420.51     13.22 o 
  -2   8   6       24.72       22.58      2.06 o 
  -1   8   6      339.75      333.95      9.29 o 
   0   8   6      234.59      235.68      8.01 o 
   1   8   6      347.54      336.30     11.30 o 
   2   8   6       25.78       28.04      3.28 o 
   3   8   6      443.81      444.19     18.22 o 
   4   8   6      264.36      296.13     12.02 o 
   5   8   6        8.60        9.47      4.73 o 
   6   8   6       46.47       45.88      6.19 o 
   7   8   6        7.19       13.84      5.46 o 
  -5   9   6        5.93        6.19      4.37 o 
  -4   9   6        8.48       14.56      2.91 o 
  -3   9   6      177.42      183.90      4.36 o 
  -2   9   6       42.68       48.29      3.28 o 
  -1   9   6       64.69       68.57      2.95 o 
   0   9   6        4.97        6.55      2.55 o 
   1   9   6       67.41       76.47      4.37 o 
   2   9   6       41.58       43.33      3.64 o 
   3   9   6      176.99      173.36      6.19 o 
   4   9   6        8.45       10.56      2.55 o 
   5   9   6        5.66        0.00      4.73 o 
   6   9   6      118.01      155.85      8.38 o 
  -5  10   6       16.93       13.11      4.73 o 
  -4  10   6       73.12       57.53      5.83 o 
  -3  10   6        3.07        1.46      1.82 o 
  -2  10   6      927.96      883.36     25.71 o 
  -1  10   6      161.67      164.43     11.47 o 
   0  10   6        0.85        0.73      2.18 o 
   1  10   6      162.51      162.43      5.83 o 
   2  10   6      915.66      951.05     20.42 o 
   3  10   6        2.75        3.64      2.91 o 
   4  10   6       72.78       70.28      5.83 o 
   5  10   6       16.04        7.65      4.73 o 
   6  10   6       57.61       67.72      7.28 o 
  -5  11   6        0.06       -3.28      4.37 o 
  -4  11   6        7.30        1.09      4.37 o 
  -3  11   6       57.95       54.81      3.60 o 
  -2  11   6      443.22      457.96      8.63 o 
  -1  11   6      119.80      114.11      3.47 o 
   0  11   6      119.55      115.80      4.73 o 
   1  11   6      121.84      116.17      4.73 o 
   2  11   6      437.17      461.98     12.02 o 
   3  11   6       57.01       58.26      5.83 o 
   4  11   6        7.15        2.91      4.00 o 
   5  11   6        0.10       -2.55      5.46 o 
  -5  12   6        4.74        2.55      4.73 o 
  -4  12   6        7.68       11.65      4.73 o 
  -3  12   6      105.40      102.81      6.92 o 
  -2  12   6       20.45       19.67      3.09 o 
  -1  12   6       70.43       74.99      7.28 o 
   0  12   6       22.19       19.66      4.37 o 
   1  12   6       70.53       71.00      6.55 o 
   2  12   6       21.03       10.92      4.73 o 
   3  12   6      104.06      114.70      6.92 o 
   4  12   6        7.49        6.19      4.73 o 
   5  12   6        4.75       14.20      8.01 o 
  -4  13   6       31.00       41.14      5.83 o 
  -3  13   6        6.51        7.11      3.32 o 
  -2  13   6       37.52       35.52      3.98 o 
  -1  13   6        6.85        2.91      3.09 o 
   0  13   6       71.31       68.45      6.19 o 
   1  13   6        6.88       -1.09      4.37 o 
   2  13   6       37.18       52.07      5.83 o 
   3  13   6        6.66       11.29      4.73 o 
   4  13   6       31.55       32.04      5.83 o 
  -3  14   6       10.73        6.63      3.47 o 
  -2  14   6        2.16        7.12      3.15 o 
  -1  14   6        2.36        2.09      7.28 o 
   0  14   6        1.45        0.36      4.37 o 
   1  14   6        2.53       -2.55      5.46 o 
   2  14   6        2.37        8.01      4.73 o 
   3  14   6       10.49       16.75      4.73 o 
  -1  15   6       22.04       20.76      3.93 o 
   0  15   6        6.48       11.65      7.28 o 
   1  15   6       22.35       19.66      5.83 o 
   1   0   7     2930.38     2875.93     21.96 o 
   2   0   7     2963.33     2735.87     44.00 o 
   3   0   7       19.72       17.26      1.05 o 
   4   0   7        0.14        0.73      1.26 o 
   5   0   7      139.14      132.75      4.55 o 
   6   0   7      136.69      138.38      3.61 o 
   7   0   7        0.53        6.92      6.19 o 
   8   0   7       56.84       46.61      5.83 o 
  -8   1   7        2.44        4.37      5.10 o 
  -7   1   7        0.09        7.28      5.10 o 
  -6   1   7       11.84       11.94      2.18 o 
  -5   1   7      473.91      484.06     14.94 o 
  -4   1   7      394.77      406.28      9.04 o 
  -3   1   7      363.27      368.86      8.33 o 
  -2   1   7       68.01       71.99      1.83 o 
  -1   1   7     9377.75     9232.71     74.41 o 
   0   1   7     1804.79     1762.57     19.43 o 
   1   1   7     9425.40     9358.54     78.00 o 
   2   1   7       69.89       73.97      1.60 o 
   3   1   7      362.70      339.46      7.70 o 
   4   1   7      393.12      390.71      9.01 o 
   5   1   7      476.40      501.43     33.16 o 
   6   1   7       13.09       16.98      2.06 o 
   7   1   7        0.11        4.00      5.10 o 
   8   1   7        2.46       -0.73      3.64 o 
  -6   2   7       24.67       26.94      3.64 o 
  -5   2   7      293.00      294.71     11.29 o 
  -4   2   7      183.30      179.93      6.19 o 
  -3   2   7     1607.68     1397.64     65.30 o 
  -2   2   7      222.21      222.85      7.65 o 
  -1   2   7     1273.90     1278.32     20.07 o 
   0   2   7      780.42      778.02     21.22 o 
   1   2   7     1302.75     1280.25     28.59 o 
   2   2   7      224.03      224.47      8.38 o 
   3   2   7     1641.33     1418.73     40.97 o 
   4   2   7      181.22      173.38      7.28 o 
   5   2   7      291.41      298.35     10.20 o 
   6   2   7       25.43       29.86      3.28 o 
   7   2   7      115.80      139.10      8.01 o 
   8   2   7        2.42        6.92      5.46 o 
  -6   3   7      153.56      159.87      5.46 o 
  -5   3   7      172.11      179.19      6.56 o 
  -4   3   7      509.93      456.36     17.13 o 
  -3   3   7       65.54       56.38      2.18 o 
  -2   3   7      636.44      719.10     19.60 o 
  -1   3   7     1883.78     1771.24     25.56 o 
   0   3   7     7065.97     7017.07     66.99 o 
   1   3   7     1860.32     1719.51     34.87 o 
   2   3   7      636.22      741.09     27.37 o 
   3   3   7       62.15       54.62      2.91 o 
   4   3   7      509.15      469.48     16.77 o 
   5   3   7      173.85      175.91      6.56 o 
   6   3   7      157.33      162.79      5.46 o 
   7   3   7        7.17       11.65      4.37 o 
   8   3   7        6.81        5.10      4.37 o 
  -6   4   7      126.92      118.71      4.73 o 
  -5   4   7        5.43        6.55      2.91 o 
  -4   4   7      452.14      420.93     15.31 o 
  -3   4   7     1705.63     1710.24     34.88 o 
  -2   4   7     5991.58     6034.13    180.98 o 
  -1   4   7       84.03       92.16      4.01 o 
   0   4   7       24.93       21.48      1.82 o 
   1   4   7       88.16      101.25      4.73 o 
   2   4   7     6048.67     6060.81     81.23 o 
   3   4   7     1708.69     1722.77     47.17 o 
   4   4   7      455.54      430.04     15.31 o 
   5   4   7        5.83       -2.55      2.55 o 
   6   4   7      122.12      127.82      5.46 o 
   7   4   7        1.31        3.28      4.00 o 
   8   4   7       32.70       26.21      5.10 o 
  -6   5   7       31.80       25.12      4.73 o 
  -5   5   7      299.71      285.23     13.11 o 
  -4   5   7      130.30      131.47      5.46 o 
  -3   5   7      203.46      195.62     10.93 o 
  -2   5   7      779.59      762.30     22.83 o 
  -1   5   7     1963.59     2079.99     33.02 o 
   0   5   7      376.37      387.87     14.58 o 
   1   5   7     1998.94     2102.31     47.63 o 
   2   5   7      774.40      797.24     33.20 o 
   3   5   7      208.74      203.99      9.84 o 
   4   5   7      133.99      134.38      5.83 o 
   5   5   7      304.81      268.84      8.74 o 
   6   5   7       30.46       24.39      5.46 o 
   7   5   7       22.43       12.02      4.73 o 
  -6   6   7       65.94       70.64      6.55 o 
  -5   6   7      144.69      130.37      5.10 o 
  -4   6   7      398.70      426.67     19.31 o 
  -3   6   7      979.34      897.57     58.38 o 
  -2   6   7      101.26       94.96      2.69 o 
  -1   6   7      784.53      793.97     26.82 o 
   0   6   7      628.63      721.08     29.18 o 
   1   6   7      803.34      827.93     35.76 o 
   2   6   7      103.18      104.52      4.37 o 
   3   6   7      974.10      927.49     31.01 o 
   4   6   7      397.59      390.96     17.85 o 
   5   6   7      144.40      142.03      5.46 o 
   6   6   7       64.86       69.55      6.55 o 
   7   6   7       34.70       26.94      5.46 o 
  -6   7   7       88.47      109.60      6.92 o 
  -5   7   7        3.36        6.92      2.91 o 
  -4   7   7      404.12      438.31     17.12 o 
  -3   7   7      330.56      363.10      8.23 o 
  -2   7   7       12.37       11.75      1.54 o 
  -1   7   7      419.31      458.77     15.31 o 
   0   7   7      517.98      517.67     19.32 o 
   1   7   7      427.97      470.88     16.40 o 
   2   7   7       11.79       11.29      2.18 o 
   3   7   7      334.80      362.51     12.02 o 
   4   7   7      399.65      420.82     16.03 o 
   5   7   7        3.31        3.28      2.91 o 
   6   7   7       89.50      121.62      7.28 o 
   7   7   7       76.91       85.93      7.28 o 
  -5   8   7      103.17       82.30      6.19 o 
  -4   8   7      334.59      282.69     12.75 o 
  -3   8   7      242.15      228.53      5.83 o 
  -2   8   7      518.04      511.30     28.06 o 
  -1   8   7      611.71      547.44     18.02 o 
   0   8   7       93.17       86.67      3.64 o 
   1   8   7      606.95      643.09     25.15 o 
   2   8   7      511.62      503.69     21.14 o 
   3   8   7      239.17      240.04      8.01 o 
   4   8   7      330.37      284.51     12.02 o 
   5   8   7      105.28      108.51      6.92 o 
   6   8   7       24.11       30.22      5.83 o 
   7   8   7       16.66       26.94      5.83 o 
  -5   9   7       70.28       65.91      5.83 o 
  -4   9   7       12.68       10.92      2.91 o 
  -3   9   7      162.15      176.89      3.86 o 
  -2   9   7      462.34      470.43     12.75 o 
  -1   9   7      646.53      703.14     17.39 o 
   0   9   7      516.48      543.05     21.50 o 
   1   9   7      644.84      697.01     24.06 o 
   2   9   7      467.86      441.29     17.49 o 
   3   9   7      162.32      179.18      6.19 o 
   4   9   7       12.12       11.29      2.91 o 
   5   9   7       69.36       72.82      6.92 o 
   6   9   7       72.93       65.54      6.92 o 
  -5  10   7       12.33        0.73      5.10 o 
  -4  10   7      141.68      137.29      7.28 o 
  -3  10   7      320.84      326.91      7.71 o 
  -2  10   7      369.29      353.90      9.66 o 
  -1  10   7      197.41      219.54      9.47 o 
   0  10   7      196.50      194.12      6.19 o 
   1  10   7      201.90      242.93      7.65 o 
   2  10   7      368.95      405.48     15.67 o 
   3  10   7      322.49      339.14     11.66 o 
   4  10   7      139.16      154.04      7.28 o 
   5  10   7       12.15       11.29      5.10 o 
   6  10   7       11.94        4.00      5.10 o 
  -5  11   7        6.61        6.19      4.73 o 
  -4  11   7       38.77       49.15      5.46 o 
  -3  11   7       59.90       63.30      4.10 o 
  -2  11   7       46.76       43.34      4.01 o 
  -1  11   7       68.44       65.27      2.95 o 
   0  11   7      423.65      433.20     13.12 o 
   1  11   7       67.57       69.91      4.01 o 
   2  11   7       46.06       46.24      3.64 o 
   3  11   7       61.47       80.83      5.83 o 
   4  11   7       40.14       53.52      5.83 o 
   5  11   7        6.36        2.91      6.92 o 
  -5  12   7       14.70        8.01      5.10 o 
  -4  12   7       13.54       14.93      5.46 o 
  -3  12   7       44.51       32.22      3.82 o 
  -2  12   7       68.40       67.18      4.12 o 
  -1  12   7       54.18       48.96      3.73 o 
   0  12   7       29.81       20.39      4.73 o 
   1  12   7       53.34       44.79      5.10 o 
   2  12   7       66.47       64.08      5.83 o 
   3  12   7       43.73       38.96      5.10 o 
   4  12   7       13.19       13.47      5.46 o 
   5  12   7       14.48        8.37      5.46 o 
  -4  13   7        0.75       19.30      7.65 o 
  -3  13   7       14.34       17.99      4.73 o 
  -2  13   7       32.08       37.53      3.73 o 
  -1  13   7       61.06       55.67      4.92 o 
   0  13   7       10.78       12.38      4.37 o 
   1  13   7       62.16       61.17      5.83 o 
   2  13   7       32.67       30.95      5.10 o 
   3  13   7       14.29       16.02      5.10 o 
   4  13   7        0.83        1.82      6.55 o 
  -3  14   7        8.39       11.22      4.73 o 
  -2  14   7       17.81       21.90      3.86 o 
  -1  14   7        3.64       -0.68      3.50 o 
   0  14   7        0.19        0.00      4.00 o 
   1  14   7        3.92       -3.28      4.73 o 
   2  14   7       17.54       25.12      5.83 o 
   3  14   7        8.02       17.84      5.10 o 
  -1  15   7       15.43        9.73      3.50 o 
   0  15   7        6.76        5.46      4.73 o 
   1  15   7       15.34       10.56      5.10 o 
   0   0   8     2267.61     2103.16     31.43 o 
   1   0   8      113.53      123.03      8.10 o 
   2   0   8       40.63       36.34      1.11 o 
   3   0   8      230.72      212.26      5.44 o 
   4   0   8      158.65      136.08      3.41 o 
   5   0   8      166.87      164.14      4.72 o 
   6   0   8        9.54        4.54      1.92 o 
   7   0   8       34.64       50.61      5.83 o 
   8   0   8       13.44       12.01      4.37 o 
  -8   1   8        1.82       -3.28      3.64 o 
  -7   1   8       87.94       93.94      6.92 o 
  -6   1   8       68.89       67.36      6.01 o 
  -5   1   8      211.04      227.18     10.02 o 
  -4   1   8      688.23      693.44     17.33 o 
  -3   1   8      358.83      320.86      7.35 o 
  -2   1   8     3354.70     3170.51     43.56 o 
  -1   1   8     5127.81     4919.69     84.68 o 
   0   1   8    14866.69    14904.91    317.33 o 
   1   1   8     5118.91     4946.59     60.08 o 
   2   1   8     3332.23     3112.80     44.62 o 
   3   1   8      374.61      329.51      7.50 o 
   4   1   8      679.60      678.16     35.73 o 
   5   1   8      210.26      225.84      5.79 o 
   6   1   8       67.90       66.09      4.92 o 
   7   1   8       87.53       85.93      6.55 o 
   8   1   8        2.10       -3.64      3.64 o 
  -6   2   8       23.30       36.77      3.64 o 
  -5   2   8      129.26      126.73      5.46 o 
  -4   2   8      107.37      124.91      4.73 o 
  -3   2   8     1097.37     1086.43     32.14 o 
  -2   2   8      849.78      875.54     34.15 o 
  -1   2   8     7389.80     7160.86    196.95 o 
   0   2   8      616.27      634.57     19.00 o 
   1   2   8     7416.90     7008.94     68.23 o 
   2   2   8      851.67      802.43     28.49 o 
   3   2   8     1090.94     1115.41     36.89 o 
   4   2   8      108.13      126.00      5.10 o 
   5   2   8      130.43      120.91      5.10 o 
   6   2   8       23.03       31.68      4.73 o 
   7   2   8       18.70       13.11      4.73 o 
   8   2   8       24.54       27.31      6.92 o 
  -6   3   8       13.83       12.74      2.91 o 
  -5   3   8       63.13       62.63      4.37 o 
  -4   3   8       20.73       29.13      2.91 o 
  -3   3   8     1540.10     1603.73     31.92 o 
  -2   3   8      647.69      606.80     18.06 o 
  -1   3   8     1353.12     1436.11     23.56 o 
   0   3   8     4562.50     4337.75     55.00 o 
   1   3   8     1374.29     1406.82     32.59 o 
   2   3   8      672.35      646.63     26.27 o 
   3   3   8     1522.34     1529.28     44.60 o 
   4   3   8       22.79       26.94      2.91 o 
   5   3   8       64.19       61.90      4.01 o 
   6   3   8       13.12       11.65      3.28 o 
   7   3   8       23.67       19.30      4.73 o 
   8   3   8       29.03       31.31      8.37 o 
  -6   4   8       98.20      103.42      4.37 o 
  -5   4   8        3.99        1.46      2.55 o 
  -4   4   8     1650.63     1576.94     40.56 o 
  -3   4   8      417.17      474.55     12.48 o 
  -2   4   8     1775.39     1921.06     34.17 o 
  -1   4   8      967.93     1001.54     21.42 o 
   0   4   8      632.87      651.46     25.55 o 
   1   4   8      966.61     1007.24     31.78 o 
   2   4   8     1765.29     1894.29     46.49 o 
   3   4   8      418.14      452.31     17.13 o 
   4   4   8     1663.04     1608.04     38.36 o 
   5   4   8        3.78       -1.82      2.55 o 
   6   4   8       94.62       98.32      4.73 o 
   7   4   8        5.04        1.82      4.00 o 
   8   4   8        7.68       10.19      4.73 o 
  -6   5   8       10.64       16.75      5.10 o 
  -5   5   8       90.98       79.38      4.73 o 
  -4   5   8       34.87       36.05      3.28 o 
  -3   5   8       12.86       12.88      2.00 o 
  -2   5   8      489.84      545.50     15.98 o 
  -1   5   8      636.51      597.14     19.47 o 
   0   5   8     2995.96     3172.16     56.61 o 
   1   5   8      651.57      649.01     27.73 o 
   2   5   8      477.50      549.75     19.32 o 
   3   5   8       16.16       13.47      2.55 o 
   4   5   8       35.77       37.87      3.64 o 
   5   5   8       91.33       85.21      4.73 o 
   6   5   8       11.09        9.47      4.73 o 
   7   5   8       50.27       40.05      5.83 o 
  -6   6   8       79.57       69.91      5.83 o 
  -5   6   8       78.32       81.20      4.37 o 
  -4   6   8       89.11       83.02      4.73 o 
  -3   6   8       51.53       57.09      4.01 o 
  -2   6   8      139.51      137.94      7.10 o 
  -1   6   8      750.87      825.31     46.15 o 
   0   6   8       31.94       21.12      2.55 o 
   1   6   8      742.76      763.19     33.56 o 
   2   6   8      138.04      143.13      5.83 o 
   3   6   8       53.25       62.26      3.64 o 
   4   6   8       88.13       82.66      4.73 o 
   5   6   8       83.93       76.47      4.37 o 
   6   6   8       79.12       67.00      6.19 o 
   7   6   8       28.51       18.20      5.83 o 
  -6   7   8       22.57       21.12      5.10 o 
  -5   7   8        4.51        7.28      2.91 o 
  -4   7   8      408.53      391.68     15.67 o 
  -3   7   8     1369.17     1383.07     23.48 o 
  -2   7   8      350.71      321.47     12.75 o 
  -1   7   8       87.73       87.86      2.91 o 
   0   7   8      377.44      391.75     15.67 o 
   1   7   8       87.41       93.95      4.01 o 
   2   7   8      353.79      336.31     12.39 o 
   3   7   8     1384.01     1393.96     33.95 o 
   4   7   8      405.79      427.02     16.76 o 
   5   7   8        4.78        8.74      2.91 o 
   6   7   8       22.02       25.49      5.10 o 
   7   7   8       50.25       52.80      6.55 o 
  -5   8   8      160.94      168.25      7.65 o 
  -4   8   8      658.21      649.89     16.40 o 
  -3   8   8      429.62      423.80     12.71 o 
  -2   8   8       99.65      103.25      3.35 o 
  -1   8   8     1018.57     1032.08     23.22 o 
   0   8   8       78.43       88.49      4.01 o 
   1   8   8     1011.74     1050.49     32.84 o 
   2   8   8      100.93      103.42      4.73 o 
   3   8   8      429.21      445.99     17.85 o 
   4   8   8      647.84      629.83     16.40 o 
   5   8   8      161.32      179.54      7.65 o 
   6   8   8       46.79       50.61      6.55 o 
   7   8   8       36.23       18.93      5.83 o 
  -5   9   8       28.35       31.31      5.10 o 
  -4   9   8       21.61       20.75      3.28 o 
  -3   9   8      230.34      226.92      5.15 o 
  -2   9   8      167.85      150.79      3.82 o 
  -1   9   8      247.56      268.75      8.38 o 
   0   9   8      118.27      109.61      4.37 o 
   1   9   8      244.59      260.44      9.11 o 
   2   9   8      163.60      163.89      6.19 o 
   3   9   8      233.89      233.11      7.65 o 
   4   9   8       21.45       26.94      3.28 o 
   5   9   8       28.36       45.51      5.83 o 
   6   9   8       41.80       58.62      6.55 o 
  -5  10   8        5.58        2.91      4.73 o 
  -4  10   8       39.20       37.50      5.10 o 
  -3  10   8       79.27       66.93      7.46 o 
  -2  10   8      129.96      122.90      3.61 o 
  -1  10   8      274.31      280.39     12.38 o 
   0  10   8      161.98      147.13      5.46 o 
   1  10   8      267.17      251.70      8.01 o 
   2  10   8      129.25      125.64      5.10 o 
   3  10   8       78.42       77.56      4.01 o 
   4  10   8       38.98       38.59      5.10 o 
   5  10   8        5.48       10.92      4.73 o 
   6  10   8       21.51       16.75      6.19 o 
  -5  11   8       14.53       24.03      5.46 o 
  -4  11   8       23.26       31.31      5.46 o 
  -3  11   8       13.33       12.08      2.95 o 
  -2  11   8      118.89      121.14      3.35 o 
  -1  11   8       48.78       44.53      2.57 o 
   0  11   8        0.47        0.36      2.91 o 
   1  11   8       49.78       43.33      3.64 o 
   2  11   8      122.41      125.63      4.73 o 
   3  11   8       13.38       15.66      4.37 o 
   4  11   8       23.00       25.49      5.10 o 
   5  11   8       14.31        6.31      4.55 o 
  -5  12   8        0.02        1.46      5.83 o 
  -4  12   8        1.35       -4.37      4.37 o 
  -3  12   8        0.68       -0.56      4.19 o 
  -2  12   8       11.25        7.82      4.37 o 
  -1  12   8       11.99       12.34      3.64 o 
   0  12   8      294.62      302.69      9.47 o 
   1  12   8       12.06        4.00      4.00 o 
   2  12   8       10.99        5.46      4.37 o 
   3  12   8        0.68       -3.64      3.64 o 
   4  12   8        1.18        4.73      4.37 o 
   5  12   8        0.01        4.37      5.10 o 
  -4  13   8       16.36       24.39      5.10 o 
  -3  13   8       54.85       53.72      5.10 o 
  -2  13   8       35.17       31.18      3.73 o 
  -1  13   8       29.91       23.93      3.58 o 
   0  13   8       12.97       14.93      4.37 o 
   1  13   8       29.50       30.22      5.10 o 
   2  13   8       34.61       36.77      5.83 o 
   3  13   8       56.35       62.63      6.55 o 
   4  13   8       16.37       17.48      6.19 o 
  -3  14   8       16.87       15.33      3.86 o 
  -2  14   8        6.94       10.56      3.60 o 
  -1  14   8       15.45       16.21      3.58 o 
   0  14   8        4.09       -7.28      7.28 o 
   1  14   8       15.37        5.83      5.10 o 
   2  14   8        7.06        9.10      5.10 o 
   3  14   8       16.66       22.21      5.83 o 
   0  15   8       33.31       32.40      5.46 o 
   1   0   9     3469.31     3248.59     25.65 o 
   2   0   9      114.68       93.26      2.29 o 
   3   0   9      182.51      177.06      4.65 o 
   4   0   9      802.36      803.99     20.21 o 
   5   0   9       37.92       44.57      3.82 o 
   6   0   9       36.74       31.16      2.55 o 
   7   0   9        2.99       -4.37      4.37 o 
   8   0   9       11.50        4.37      4.37 o 
  -8   1   9       28.23       27.67      4.73 o 
  -7   1   9        0.65       -1.46      4.73 o 
  -6   1   9       40.88       41.02      4.92 o 
  -5   1   9      288.61      267.72      7.83 o 
  -4   1   9      173.50      162.59      3.71 o 
  -3   1   9     1765.38     1781.71     34.89 o 
  -2   1   9      200.49      219.59      5.61 o 
  -1   1   9     3474.43     3375.88     59.17 o 
   0   1   9    18569.76    19053.10    544.69 o 
   1   1   9     3435.37     3374.06     77.04 o 
   2   1   9      206.39      223.83      6.33 o 
   3   1   9     1763.65     1787.02     51.67 o 
   4   1   9      168.05      150.51      4.04 o 
   5   1   9      292.93      279.47      7.34 o 
   6   1   9       42.06       42.79      4.19 o 
   7   1   9        0.74        0.00      4.73 o 
   8   1   9       27.97       10.92      5.83 o 
  -6   2   9       64.94       69.18      4.37 o 
  -5   2   9      128.21      124.18      5.10 o 
  -4   2   9       53.82       59.72      3.64 o 
  -3   2   9     2811.10     2598.64     41.12 o 
  -2   2   9      497.37      496.22     13.43 o 
  -1   2   9     7538.00     7441.91    140.79 o 
   0   2   9      118.69       99.09      4.01 o 
   1   2   9     7611.45     7523.91     72.68 o 
   2   2   9      495.69      500.05     15.32 o 
   3   2   9     2849.03     2607.98     57.25 o 
   4   2   9       53.14       52.43      3.28 o 
   5   2   9      126.88      111.07      5.46 o 
   6   2   9       64.33       66.63      4.37 o 
   7   2   9      118.38      112.52      7.28 o 
   8   2   9       11.16       10.92      4.73 o 
  -6   3   9       38.27       37.50      3.28 o 
  -5   3   9      435.53      435.43     17.85 o 
  -4   3   9       21.00       20.75      2.91 o 
  -3   3   9       96.20      102.72      4.55 o 
  -2   3   9      997.10     1091.24     34.52 o 
  -1   3   9     1204.74     1143.16     36.58 o 
   0   3   9       15.98       10.92      1.46 o 
   1   3   9     1229.56     1237.00     32.20 o 
   2   3   9      998.97     1093.29     33.97 o 
   3   3   9       93.38       99.42      4.01 o 
   4   3   9       18.05       25.12      2.91 o 
   5   3   9      432.48      389.16     17.49 o 
   6   3   9       36.20       36.41      3.64 o 
   7   3   9       26.39       16.02      5.10 o 
   8   3   9        2.33       -2.91      4.37 o 
  -6   4   9      179.35      187.92      5.46 o 
  -5   4   9       25.23       29.13      3.28 o 
  -4   4   9      192.68      197.41      8.01 o 
  -3   4   9      322.76      368.10     25.87 o 
  -2   4   9     5837.38     5899.36     92.60 o 
  -1   4   9     1702.42     1772.43     90.82 o 
   0   4   9      367.77      347.07     12.76 o 
   1   4   9     1687.14     1729.23     41.02 o 
   2   4   9     5890.28     5977.57     84.46 o 
   3   4   9      326.25      346.52     13.85 o 
   4   4   9      194.48      194.86      6.19 o 
   5   4   9       23.84       24.76      4.01 o 
   6   4   9      178.49      177.72      5.46 o 
   7   4   9       44.34       40.78      5.46 o 
  -6   5   9       33.64       37.87      4.73 o 
  -5   5   9      327.79      316.20     13.48 o 
  -4   5   9     1179.72     1160.53     31.02 o 
  -3   5   9      294.68      285.14      7.57 o 
  -2   5   9      118.72      107.82      4.55 o 
  -1   5   9     1801.45     1741.26     44.11 o 
   0   5   9     1104.85     1202.74     36.90 o 
   1   5   9     1823.49     1911.70     46.49 o 
   2   5   9      115.63      108.53      3.64 o 
   3   5   9      295.90      298.75     11.29 o 
   4   5   9     1175.29     1192.64     31.02 o 
   5   5   9      323.70      350.08     14.57 o 
   6   5   9       34.49       41.51      5.46 o 
   7   5   9       53.04       47.33      6.55 o 
  -6   6   9       16.48       22.21      4.37 o 
  -5   6   9       73.43       65.18      4.37 o 
  -4   6   9     1369.14     1370.33     30.30 o 
  -3   6   9      274.43      307.73      7.72 o 
  -2   6   9      195.26      192.07      7.47 o 
  -1   6   9      741.62      787.83     23.20 o 
   0   6   9     3565.23     3493.06     68.02 o 
   1   6   9      750.22      805.13     34.66 o 
   2   6   9      192.10      180.30      6.56 o 
   3   6   9      288.59      314.40     11.66 o 
   4   6   9     1368.66     1381.65     29.57 o 
   5   6   9       73.19       72.10      4.37 o 
   6   6   9       15.96       13.47      4.73 o 
   7   6   9       80.19       49.88      6.55 o 
  -6   7   9       41.56       45.15      5.46 o 
  -5   7   9       58.95       60.81      3.64 o 
  -4   7   9      292.35      292.15      8.74 o 
  -3   7   9      433.16      481.42     15.46 o 
  -2   7   9       44.01       41.77      2.18 o 
  -1   7   9      979.65     1009.69     55.10 o 
   0   7   9     1585.67     1618.02     44.59 o 
   1   7   9      971.83      999.52     35.76 o 
   2   7   9       45.64       49.52      3.64 o 
   3   7   9      426.53      452.94     20.77 o 
   4   7   9      292.98      291.78      8.74 o 
   5   7   9       59.65       69.91      4.37 o 
   6   7   9       42.64       57.53      6.19 o 
   7   7   9       31.79       34.22      5.46 o 
  -5   8   9       87.94       76.47      5.83 o 
  -4   8   9       59.75       60.81      4.37 o 
  -3   8   9      854.46      816.40     33.37 o 
  -2   8   9     1511.80     1480.13     24.26 o 
  -1   8   9      154.25      140.22      3.35 o 
   0   8   9        4.09        2.91      2.55 o 
   1   8   9      151.19      137.67      5.10 o 
   2   8   9     1507.26     1507.51     34.69 o 
   3   8   9      847.56      830.32     22.61 o 
   4   8   9       60.98       67.36      4.37 o 
   5   8   9       89.50       76.47      6.19 o 
   6   8   9        0.64        1.09      4.37 o 
  -5   9   9       81.95       86.66      6.55 o 
  -4   9   9      114.05      112.89      4.73 o 
  -3   9   9      617.37      614.38     11.98 o 
  -2   9   9      189.91      190.95      4.76 o 
  -1   9   9      233.94      240.64      5.39 o 
   0   9   9       91.76       74.65      4.01 o 
   1   9   9      226.76      217.09      6.56 o 
   2   9   9      190.88      205.78      6.56 o 
   3   9   9      619.97      609.40     16.77 o 
   4   9   9      115.84      108.52      4.37 o 
   5   9   9       83.90       90.30      6.55 o 
   6   9   9       24.37       33.50      5.83 o 
  -5  10   9       19.10       24.39      5.46 o 
  -4  10   9      146.75      135.10      7.28 o 
  -3  10   9      102.72       93.70      5.28 o 
  -2  10   9      222.24      222.14      4.76 o 
  -1  10   9      834.81      846.22     14.43 o 
   0  10   9      147.34      133.65      5.10 o 
   1  10   9      828.48      844.46     20.42 o 
   2  10   9      222.49      223.27      6.56 o 
   3  10   9       98.89       88.85      4.01 o 
   4  10   9      144.88      143.84      7.65 o 
   5  10   9       19.30       20.75      5.46 o 
   6  10   9       12.68       16.02      6.19 o 
  -5  11   9       21.27       31.31      5.46 o 
  -4  11   9      110.72      134.73      7.28 o 
  -3  11   9      249.80      243.89     10.02 o 
  -2  11   9       77.66       75.36      5.10 o 
  -1  11   9       16.83       19.63      6.37 o 
   0  11   9      148.41      163.88      5.10 o 
   1  11   9       16.79       12.38      3.28 o 
   2  11   9       77.08       74.28      4.01 o 
   3  11   9      251.15      264.42      8.74 o 
   4  11   9      109.93      124.54      7.28 o 
   5  11   9       21.18       27.67      6.19 o 
  -4  12   9       12.77       16.75      5.10 o 
  -3  12   9       57.81       56.24      4.24 o 
  -2  12   9       77.75       69.38      4.24 o 
  -1  12   9        8.90        6.74      2.83 o 
   0  12   9       42.34       37.14      5.83 o 
   1  12   9        8.67        6.92      4.00 o 
   2  12   9       76.01       60.81      6.19 o 
   3  12   9       58.52       58.26      5.83 o 
   4  12   9       13.00       10.56      5.10 o 
  -4  13   9        1.31        4.00      4.37 o 
  -3  13   9       11.08       11.32      3.76 o 
  -2  13   9       33.97       36.22      3.93 o 
  -1  13   9       51.58       52.94      4.44 o 
   0  13   9        1.03        6.92      3.64 o 
   1  13   9       52.05       60.08      6.19 o 
   2  13   9       34.43       36.77      5.46 o 
   3  13   9       11.31       13.47      4.73 o 
   4  13   9        1.25        8.37      4.37 o 
  -2  14   9       15.15       17.09      3.47 o 
  -1  14   9       52.34       50.78      6.01 o 
   0  14   9        1.57        5.46      4.37 o 
   1  14   9       53.06       43.33      6.19 o 
   2  14   9       15.40       12.38      5.10 o 
   0  15   9        5.42       -3.28      6.55 o 
   0   0  10        8.66        6.92      1.09 o 
   1   0  10      468.15      532.43     11.94 o 
   2   0  10      217.59      224.51      6.20 o 
   3   0  10        2.09       -0.87      1.23 o 
   4   0  10      233.20      230.04      5.44 o 
   5   0  10      168.41      183.75      4.64 o 
   6   0  10        8.80        5.10      2.06 o 
   7   0  10       39.60       28.40      5.10 o 
   8   0  10        0.18       -1.82      4.00 o 
  -8   1  10       43.73       40.05      5.83 o 
  -7   1  10       28.06       23.67      5.10 o 
  -6   1  10       29.07       29.45      5.46 o 
  -5   1  10      340.92      344.44      8.49 o 
  -4   1  10      105.97      100.21      3.16 o 
  -3   1  10      817.41      770.82     18.61 o 
  -2   1  10     2404.53     2213.98     28.40 o 
  -1   1  10     2079.97     2023.71     21.57 o 
   0   1  10     3293.99     3307.60    112.43 o 
   1   1  10     2091.29     2021.96     43.02 o 
   2   1  10     2407.50     2252.41     41.94 o 
   3   1  10      813.28      792.59     25.54 o 
   4   1  10      110.19       98.02      2.57 o 
   5   1  10      344.78      335.69     12.20 o 
   6   1  10       27.58       27.51      6.55 o 
   7   1  10       26.57       21.85      5.46 o 
   8   1  10       43.92       36.41      5.46 o 
  -6   2  10       51.02       46.24      3.64 o 
  -5   2  10      501.88      555.03     20.04 o 
  -4   2  10      116.17      106.34      5.46 o 
  -3   2  10     1426.87     1400.30     31.26 o 
  -2   2  10     8527.98     8864.33     65.69 o 
  -1   2  10     7366.48     7396.86    160.53 o 
   0   2  10      392.89      422.03     17.87 o 
   1   2  10     7378.88     7071.00     73.98 o 
   2   2  10     8606.71     8769.87     93.33 o 
   3   2  10     1438.93     1444.58     43.86 o 
   4   2  10      115.89      117.26      4.73 o 
   5   2  10      496.80      527.69     20.41 o 
   6   2  10       49.97       43.69      4.01 o 
   7   2  10       14.64       20.75      4.73 o 
   8   2  10        7.98        1.82      4.37 o 
  -6   3  10       74.89       67.73      4.37 o 
  -5   3  10       27.88       21.48      3.64 o 
  -4   3  10      894.23      906.15     32.10 o 
  -3   3  10      753.90      724.41     23.35 o 
  -2   3  10     4392.57     4411.39     48.01 o 
  -1   3  10     3045.46     3089.02     82.32 o 
   0   3  10      507.31      598.71     22.62 o 
   1   3  10     3086.49     3248.17     51.57 o 
   2   3  10     4434.26     4386.04     66.83 o 
   3   3  10      769.35      735.11     31.74 o 
   4   3  10      888.98      902.86     30.64 o 
   5   3  10       28.62       24.03      3.64 o 
   6   3  10       74.11       72.82      4.01 o 
   7   3  10       90.52       92.12      8.01 o 
   8   3  10        9.99       11.29      6.92 o 
  -6   4  10       69.78       64.45      3.64 o 
  -5   4  10      600.56      588.27     18.22 o 
  -4   4  10      500.39      516.08     15.67 o 
  -3   4  10     2190.87     2206.26     37.14 o 
  -2   4  10      874.67      971.33     48.36 o 
  -1   4  10     1414.00     1520.34     59.26 o 
   0   4  10     4354.02     4127.05     61.74 o 
   1   4  10     1432.92     1454.90     39.88 o 
   2   4  10      873.43      937.34     33.95 o 
   3   4  10     2222.14     2206.34     53.08 o 
   4   4  10      513.20      481.10     22.23 o 
   5   4  10      600.20      599.20     18.95 o 
   6   4  10       71.07       63.36      4.01 o 
   7   4  10       60.02       57.53      6.19 o 
  -6   5  10       87.25       85.93      6.19 o 
  -5   5  10       95.16      109.61      4.73 o 
  -4   5  10      506.88      528.82     21.87 o 
  -3   5  10      458.81      478.43     14.42 o 
  -2   5  10      675.85      722.33     22.82 o 
  -1   5  10      603.39      552.72     19.32 o 
   0   5  10     1173.65     1186.44     37.64 o 
   1   5  10      611.39      552.21     18.24 o 
   2   5  10      677.47      729.10     31.73 o 
   3   5  10      456.45      462.50     15.67 o 
   4   5  10      509.78      488.36     22.60 o 
   5   5  10       97.03      101.23      5.10 o 
   6   5  10       88.24       89.21      7.28 o 
   7   5  10       19.78       16.02      5.10 o 
  -6   6  10        2.02       -0.73      4.00 o 
  -5   6  10      117.40      120.90      5.10 o 
  -4   6  10      541.24      518.62     19.32 o 
  -3   6  10      486.29      503.02     16.47 o 
  -2   6  10      629.29      658.91     20.24 o 
  -1   6  10      142.54      150.18      4.29 o 
   0   6  10      418.53      451.97     16.40 o 
   1   6  10      151.28      150.79      8.01 o 
   2   6  10      640.74      730.74     29.54 o 
   3   6  10      483.04      493.47     21.87 o 
   4   6  10      536.26      511.32     20.41 o 
   5   6  10      116.95      121.63      5.10 o 
   6   6  10        2.25       -1.46      6.19 o 
   7   6  10      103.69       95.40      7.28 o 
  -6   7  10       34.83       44.78      5.83 o 
  -5   7  10      159.40      178.81      8.01 o 
  -4   7  10     1118.35     1113.76     23.35 o 
  -3   7  10      316.44      334.21      8.74 o 
  -2   7  10      221.10      222.38      6.28 o 
  -1   7  10       14.77       10.85      3.09 o 
   0   7  10      438.71      443.55     17.49 o 
   1   7  10       15.46       12.74      2.18 o 
   2   7  10      212.34      215.64      8.01 o 
   3   7  10      312.43      340.99     12.02 o 
   4   7  10     1126.35     1130.20     23.35 o 
   5   7  10      161.21      184.27      5.46 o 
   6   7  10       35.16       48.06      5.46 o 
   7   7  10       60.97       75.01      8.74 o 
  -5   8  10       56.18       56.07      5.46 o 
  -4   8  10      137.51      144.21      5.46 o 
  -3   8  10       97.99       93.26      4.19 o 
  -2   8  10      196.97      186.52      6.37 o 
  -1   8  10     1107.24     1178.62     46.16 o 
   0   8  10     1404.74     1499.45     39.44 o 
   1   8  10     1102.45     1147.34     33.21 o 
   2   8  10      197.52      197.05      6.19 o 
   3   8  10       93.56      102.32      4.73 o 
   4   8  10      142.09      155.86      5.46 o 
   5   8  10       56.68       61.90      6.19 o 
   6   8  10        7.47        5.46      5.10 o 
  -5   9  10       69.11       69.18      6.19 o 
  -4   9  10      101.60      103.42      4.37 o 
  -3   9  10      215.44      195.77      4.38 o 
  -2   9  10      208.09      218.63      7.83 o 
  -1   9  10       80.01       73.05      3.28 o 
   0   9  10      213.76      213.44      7.65 o 
   1   9  10       76.89       73.92      4.01 o 
   2   9  10      206.96      228.73      7.65 o 
   3   9  10      210.13      210.51      6.56 o 
   4   9  10       99.63       96.86      4.37 o 
   5   9  10       68.62       76.83      6.55 o 
   6   9  10       17.61       18.93      5.46 o 
  -5  10  10       44.35       42.24      6.55 o 
  -4  10  10       91.32       87.39      6.55 o 
  -3  10  10       15.17        7.28      2.06 o 
  -2  10  10      702.59      688.06     30.44 o 
  -1  10  10      173.33      170.16      3.99 o 
   0  10  10        1.60       -1.09      2.18 o 
   1  10  10      176.44      187.20      5.83 o 
   2  10  10      697.45      697.32     17.13 o 
   3  10  10       14.44       16.38      2.91 o 
   4  10  10       91.08       99.41      6.55 o 
   5  10  10       43.55       41.51      6.19 o 
   6  10  10        9.67        8.37      5.83 o 
  -5  11  10       29.47       34.22      5.83 o 
  -4  11  10       44.25       52.79      5.83 o 
  -3  11  10      168.90      173.54      5.41 o 
  -2  11  10       85.12       83.95      2.83 o 
  -1  11  10        6.96        9.68      2.06 o 
   0  11  10       49.40       55.71      3.64 o 
   1  11  10        6.97        8.74      2.91 o 
   2  11  10       82.58       86.30      4.01 o 
   3  11  10      168.88      178.08      7.65 o 
   4  11  10       43.32       53.52      5.83 o 
   5  11  10       29.21       34.22      6.19 o 
  -4  12  10       63.13       60.44      6.55 o 
  -3  12  10      114.36      110.28      9.65 o 
  -2  12  10       41.15       36.58      9.28 o 
  -1  12  10       55.83       53.09      7.10 o 
   0  12  10       17.56       22.57      4.37 o 
   1  12  10       57.02       47.33      5.46 o 
   2  12  10       40.73       51.34      5.46 o 
   3  12  10      113.21      113.25      7.28 o 
   4  12  10       63.60       64.08      7.65 o 
  -4  13  10        5.20        2.91      5.10 o 
  -3  13  10       32.10       33.68      5.46 o 
  -2  13  10        7.84        7.00      3.41 o 
  -1  13  10       50.77       42.92      3.98 o 
   0  13  10        0.01        5.46      3.64 o 
   1  13  10       51.16       48.79      6.19 o 
   2  13  10        7.88       19.66      4.73 o 
   3  13  10       31.26       30.22      5.46 o 
   4  13  10        5.43       -5.10      5.10 o 
  -2  14  10       25.17       22.76      3.73 o 
  -1  14  10        8.28       11.50      3.47 o 
   0  14  10       19.58       17.48      5.10 o 
   1  14  10        8.43       10.56      4.73 o 
   2  14  10       24.84       20.75      5.83 o 
   1   0  11     2493.31     2366.85     39.64 o 
   2   0  11      454.09      489.48     10.92 o 
   3   0  11      504.57      489.57     10.03 o 
   4   0  11      314.20      299.47     10.30 o 
   5   0  11      177.13      205.60      5.27 o 
   6   0  11        2.51        0.55      1.80 o 
   7   0  11        8.09        6.19      4.37 o 
   8   0  11        0.07        3.64      4.00 o 
  -8   1  11        4.63        4.37      4.37 o 
  -7   1  11       35.56       37.87      6.19 o 
  -6   1  11        5.54        2.57      2.37 o 
  -5   1  11      333.89      303.94      7.47 o 
  -4   1  11       81.46       82.60      2.38 o 
  -3   1  11      158.76      141.85      5.36 o 
  -2   1  11      394.35      389.30      9.90 o 
  -1   1  11       76.64       90.25      1.89 o 
   0   1  11      470.40      457.36     12.95 o 
   1   1  11       83.38       96.31      2.33 o 
   2   1  11      387.18      371.07      7.61 o 
   3   1  11      156.79      141.45      3.74 o 
   4   1  11       83.65       91.55      3.64 o 
   5   1  11      334.68      318.31      7.60 o 
   6   1  11        6.35        2.26      1.92 o 
   7   1  11       36.19       42.24      6.19 o 
   8   1  11        5.06        2.91      5.83 o 
  -6   2  11       85.45       80.84      4.37 o 
  -5   2  11      274.49      283.40      9.84 o 
  -4   2  11     1085.23     1102.92     35.40 o 
  -3   2  11      219.66      232.31      9.65 o 
  -2   2  11     1167.31     1229.56     29.79 o 
  -1   2  11      784.64      862.39     18.83 o 
   0   2  11      141.10      168.31      6.56 o 
   1   2  11      798.17      837.19     26.30 o 
   2   2  11     1155.72     1207.57     35.09 o 
   3   2  11      211.35      233.51      9.84 o 
   4   2  11     1090.75     1073.00     34.31 o 
   5   2  11      276.08      280.85      9.84 o 
   6   2  11       89.42       85.94      4.37 o 
   7   2  11       48.78       44.42      5.83 o 
   8   2  11        2.72       -3.64      5.46 o 
  -6   3  11        1.33        0.36      2.55 o 
  -5   3  11      169.27      164.62      6.19 o 
  -4   3  11       23.80       27.31      3.28 o 
  -3   3  11       32.99       36.41      2.06 o 
  -2   3  11       10.64       11.11      1.54 o 
  -1   3  11     1698.26     1732.96     54.40 o 
   0   3  11     1048.14     1104.76     30.34 o 
   1   3  11     1698.07     1803.47     40.30 o 
   2   3  11        8.49       11.65      2.18 o 
   3   3  11       31.57       39.69      2.91 o 
   4   3  11       25.68       29.49      3.28 o 
   5   3  11      165.96      179.91      8.01 o 
   6   3  11        1.23        0.00      2.91 o 
   7   3  11       78.97       81.20      6.92 o 
   8   3  11       28.00       28.04      5.83 o 
  -6   4  11       27.02       32.40      5.10 o 
  -5   4  11        6.47        4.00      2.91 o 
  -4   4  11      160.14      155.15      6.56 o 
  -3   4  11      330.34      344.27      9.66 o 
  -2   4  11      117.30      135.01      3.99 o 
  -1   4  11     3840.26     3918.41    111.87 o 
   0   4  11     1143.25     1117.70     33.26 o 
   1   4  11     3891.51     3815.13     62.30 o 
   2   4  11      115.33      128.56      5.10 o 
   3   4  11      336.73      368.39     13.85 o 
   4   4  11      161.16      160.61      5.46 o 
   5   4  11        5.14       13.11      3.28 o 
   6   4  11       27.06       32.04      6.19 o 
   7   4  11        5.55       10.19      4.00 o 
  -6   5  11       22.65       16.75      4.37 o 
  -5   5  11       95.71      106.69      4.73 o 
  -4   5  11      764.09      726.71     24.07 o 
  -3   5  11       86.81       83.95      2.83 o 
  -2   5  11      998.26      935.72     28.47 o 
  -1   5  11     1685.35     1780.90     33.24 o 
   0   5  11     4794.56     4914.65     74.59 o 
   1   5  11     1671.86     1716.46     46.83 o 
   2   5  11      985.56      943.55     37.96 o 
   3   5  11       90.49       95.04      4.01 o 
   4   5  11      774.58      726.36     23.70 o 
   5   5  11       95.70      108.88      5.10 o 
   6   5  11       23.95       22.21      4.73 o 
   7   5  11       64.32       65.54      6.92 o 
  -6   6  11        7.77       10.19      4.73 o 
  -5   6  11       32.80       30.22      3.28 o 
  -4   6  11      572.29      567.48     21.87 o 
  -3   6  11      280.08      300.48      7.34 o 
  -2   6  11       67.54       66.64      2.57 o 
  -1   6  11      108.41      113.90      3.32 o 
   0   6  11     1971.19     2141.32     54.90 o 
   1   6  11      107.68      104.52      5.10 o 
   2   6  11       68.81       61.54      3.64 o 
   3   6  11      278.59      289.25     10.20 o 
   4   6  11      582.76      593.37     19.68 o 
   5   6  11       32.66       26.22      3.64 o 
   6   6  11        6.93        5.10      4.73 o 
   7   6  11       36.25       32.77      5.83 o 
  -6   7  11        6.58        5.46      5.10 o 
  -5   7  11        6.96       -1.09      2.55 o 
  -4   7  11      342.71      338.07     13.84 o 
  -3   7  11      592.05      566.48     14.95 o 
  -2   7  11      409.98      411.61     10.20 o 
  -1   7  11       46.19       52.17      3.82 o 
   0   7  11      181.32      190.86      6.56 o 
   1   7  11       45.15       53.53      3.28 o 
   2   7  11      416.95      458.06     22.23 o 
   3   7  11      579.74      538.00     21.87 o 
   4   7  11      340.18      338.80     13.48 o 
   5   7  11        6.80        3.64      2.55 o 
   6   7  11        6.41        6.92      5.10 o 
   7   7  11        7.77        5.46      5.46 o 
  -5   8  11        6.66        7.65      4.00 o 
  -4   8  11      255.97      266.99     11.29 o 
  -3   8  11      178.54      183.67      8.56 o 
  -2   8  11      326.33      299.28      7.16 o 
  -1   8  11      189.94      178.18      5.02 o 
   0   8  11      350.82      356.70     12.39 o 
   1   8  11      183.89      178.47      5.10 o 
   2   8  11      321.60      307.84     10.20 o 
   3   8  11      176.00      183.19      6.19 o 
   4   8  11      256.09      262.61     10.56 o 
   5   8  11        5.64        9.47      4.37 o 
   6   8  11       22.01       29.13      6.55 o 
  -5   9  11        1.18        1.09      4.00 o 
  -4   9  11       72.68       86.66      4.01 o 
  -3   9  11      118.59      116.21      6.92 o 
  -2   9  11       51.95       42.80      2.57 o 
  -1   9  11       23.57       23.53      3.64 o 
   0   9  11      792.16      728.92     22.97 o 
   1   9  11       23.40       24.39      3.28 o 
   2   9  11       48.95       45.15      3.64 o 
   3   9  11      117.98      120.90      4.73 o 
   4   9  11       73.89       85.93      4.01 o 
   5   9  11        1.10       -0.36      4.00 o 
   6   9  11       16.11       23.30      6.55 o 
  -5  10  11       31.82       24.39      5.10 o 
  -4  10  11      105.51       84.84      6.92 o 
  -3  10  11      318.12      332.90     14.57 o 
  -2  10  11       68.34       54.47      2.83 o 
  -1  10  11       36.21       29.24      4.01 o 
   0  10  11        0.13        0.00      2.18 o 
   1  10  11       37.04       27.67      3.64 o 
   2  10  11       69.02       65.54      4.37 o 
   3  10  11      320.38      326.38     10.20 o 
   4  10  11      106.14      109.24      6.92 o 
   5  10  11       31.30       29.49      5.83 o 
   6  10  11        7.54        9.83      5.83 o 
  -5  11  11        0.76        4.73      4.73 o 
  -4  11  11       23.12       18.93      4.73 o 
  -3  11  11       90.85       97.04      6.19 o 
  -2  11  11        6.86        4.55      1.80 o 
  -1  11  11      137.62      142.69      6.01 o 
   0  11  11      220.38      195.95      6.19 o 
   1  11  11      139.35      135.47      5.10 o 
   2  11  11        7.43        8.01      2.55 o 
   3  11  11       88.70       97.22      6.55 o 
   4  11  11       23.73       30.22      4.73 o 
   5  11  11        0.78        9.83      5.83 o 
  -4  12  11       21.88       17.11      5.83 o 
  -3  12  11        6.40        2.27      3.41 o 
  -2  12  11      133.70      119.50      5.02 o 
  -1  12  11       54.52       49.53      3.86 o 
   0  12  11       13.09        4.00      4.00 o 
   1  12  11       54.85       50.98      5.46 o 
   2  12  11      135.53      122.36      7.28 o 
   3  12  11        6.55        8.74      4.73 o 
   4  12  11       22.20       31.31      5.83 o 
  -3  13  11       28.85       24.22      3.86 o 
  -2  13  11       86.64      104.91      6.55 o 
  -1  13  11        2.21        2.69      3.15 o 
   0  13  11        0.16        6.55      5.83 o 
   1  13  11        2.04       -5.10      5.10 o 
   2  13  11       85.36       89.57      6.92 o 
   3  13  11       28.54       32.04      5.83 o 
  -2  14  11       11.26       11.48      6.19 o 
  -1  14  11       23.48       20.50      4.24 o 
   0  14  11       29.76       24.76      5.83 o 
   1  14  11       23.65       13.11      5.46 o 
   2  14  11       11.45        8.74      5.10 o 
   0   0  12       40.08       37.51      1.82 o 
   1   0  12      102.08      164.81     39.02 o 
   2   0  12       60.49       54.89      1.74 o 
   3   0  12     1178.69     1124.62     25.56 o 
   4   0  12      225.89      212.76      5.02 o 
   5   0  12      614.93      568.50     14.81 o 
   6   0  12       19.43       15.69      2.32 o 
   7   0  12      143.98      137.29      8.01 o 
   8   0  12        1.16        2.91      4.37 o 
  -8   1  12       16.49       11.65      4.73 o 
  -7   1  12       23.80       23.30      6.55 o 
  -6   1  12       84.33       75.59      3.09 o 
  -5   1  12       89.59       87.08      3.35 o 
  -4   1  12      325.35      334.09      7.64 o 
  -3   1  12      181.50      177.59      4.43 o 
  -2   1  12      408.97      407.12     10.71 o 
  -1   1  12     1841.65     1897.63     21.95 o 
   0   1  12     1625.78     1501.10     22.82 o 
   1   1  12     1878.14     1912.77     55.11 o 
   2   1  12      415.55      403.10     15.18 o 
   3   1  12      180.18      177.27      9.50 o 
   4   1  12      337.40      361.42     10.81 o 
   5   1  12       84.49       85.99     11.29 o 
   6   1  12       83.38       74.37      3.09 o 
   7   1  12       23.81       18.57      5.46 o 
   8   1  12       16.00        9.83      4.73 o 
  -6   2  12       95.15       97.59      4.73 o 
  -5   2  12       80.74       74.28      4.37 o 
  -4   2  12      169.22      167.17      7.65 o 
  -3   2  12      381.34      374.11     12.57 o 
  -2   2  12     1412.68     1399.03     51.02 o 
  -1   2  12      240.47      238.51      6.70 o 
   0   2  12     5523.52     5424.11     66.66 o 
   1   2  12      240.51      231.77      8.75 o 
   2   2  12     1459.11     1398.79     38.77 o 
   3   2  12      383.30      384.13     14.94 o 
   4   2  12      169.17      162.44      6.56 o 
   5   2  12       80.15       67.36      4.73 o 
   6   2  12       99.93      107.06      4.73 o 
   7   2  12        9.12       14.20      5.10 o 
   8   2  12       12.58        6.92      4.73 o 
  -6   3  12      186.30      172.99      8.01 o 
  -5   3  12      328.50      302.00     14.57 o 
  -4   3  12      391.13      400.46     13.12 o 
  -3   3  12      799.21      761.48     23.46 o 
  -2   3  12     1097.01     1156.63     26.86 o 
  -1   3  12      947.63      990.12     21.95 o 
   0   3  12        8.33        9.83      1.82 o 
   1   3  12      918.52      970.83     30.68 o 
   2   3  12     1102.79     1176.22     38.72 o 
   3   3  12      802.78      815.73     33.93 o 
   4   3  12      392.59      401.19     13.85 o 
   5   3  12      328.26      310.02     10.20 o 
   6   3  12      189.01      189.02      5.46 o 
   7   3  12        0.82       -4.00      4.00 o 
  -6   4  12       12.49       14.93      5.46 o 
  -5   4  12       32.55       24.03      3.64 o 
  -4   4  12      648.58      659.86     24.79 o 
  -3   4  12      220.12      233.57      6.12 o 
  -2   4  12      517.82      511.58     12.71 o 
  -1   4  12     1970.69     2033.62     47.44 o 
   0   4  12      463.30      449.96     14.59 o 
   1   4  12     1940.48     1984.90     46.88 o 
   2   4  12      520.57      511.90     18.23 o 
   3   4  12      236.19      245.89     10.20 o 
   4   4  12      647.00      677.72     25.15 o 
   5   4  12       32.11       26.58      3.64 o 
   6   4  12       12.53       14.56      5.83 o 
   7   4  12       26.32       22.21      5.46 o 
  -6   5  12       29.07       29.86      4.73 o 
  -5   5  12      658.16      657.18     17.13 o 
  -4   5  12      527.15      486.18     19.68 o 
  -3   5  12      557.68      575.58     18.17 o 
  -2   5  12       75.78       81.80      3.28 o 
  -1   5  12     2993.88     3227.93     45.03 o 
   0   5  12      363.30      399.09     13.85 o 
   1   5  12     3024.76     3185.75     63.52 o 
   2   5  12       73.61       77.56      3.64 o 
   3   5  12      560.53      582.16     25.52 o 
   4   5  12      512.87      498.20     20.04 o 
   5   5  12      652.03      691.44     17.13 o 
   6   5  12       27.64       31.31      5.46 o 
   7   5  12        1.72        8.37      5.83 o 
  -6   6  12       23.77       23.30      4.73 o 
  -5   6  12       16.83       17.84      3.28 o 
  -4   6  12      554.86      575.11     19.32 o 
  -3   6  12        8.79       10.22      3.82 o 
  -2   6  12      517.28      500.83     24.97 o 
  -1   6  12      711.29      689.99     22.82 o 
   0   6  12      507.86      545.74     19.69 o 
   1   6  12      712.28      738.21     32.10 o 
   2   6  12      514.46      503.03     17.50 o 
   3   6  12        8.20       13.47      3.28 o 
   4   6  12      562.19      596.26     19.68 o 
   5   6  12       16.69       16.75      3.28 o 
   6   6  12       24.88       18.57      5.10 o 
   7   6  12       15.83        8.37      5.10 o 
  -6   7  12        0.33       -4.00      4.00 o 
  -5   7  12       27.70       29.13      2.91 o 
  -4   7  12      219.81      214.16      7.28 o 
  -3   7  12      171.63      182.33      4.36 o 
  -2   7  12      307.09      318.55      8.60 o 
  -1   7  12      388.55      368.25     16.40 o 
   0   7  12     1147.62     1177.65     36.50 o 
   1   7  12      383.13      357.84     14.21 o 
   2   7  12      308.28      324.61     11.66 o 
   3   7  12      171.29      175.91      5.83 o 
   4   7  12      224.86      219.26      7.65 o 
   5   7  12       28.11       33.13      3.28 o 
   6   7  12        0.40        2.55      4.73 o 
   7   7  12       26.34       32.04      6.19 o 
  -5   8  12       10.31        0.36      4.00 o 
  -4   8  12      158.99      168.61      5.46 o 
  -3   8  12       47.42       47.47      2.69 o 
  -2   8  12      212.62      206.06      4.61 o 
  -1   8  12       43.49       43.66      7.46 o 
   0   8  12       52.34       48.06      3.28 o 
   1   8  12       40.78       35.32      3.28 o 
   2   8  12      214.60      214.53      7.28 o 
   3   8  12       46.00       43.33      3.64 o 
   4   8  12      157.18      181.36      5.46 o 
   5   8  12       10.49       -0.36      4.37 o 
   6   8  12       61.61       57.89      6.92 o 
  -5   9  12       53.71       58.99      5.83 o 
  -4   9  12      230.58      232.00      8.38 o 
  -3   9  12      325.64      322.47     12.02 o 
  -2   9  12       60.08       59.05      3.82 o 
  -1   9  12      124.71      129.26      3.58 o 
   0   9  12      269.08      257.54      9.84 o 
   1   9  12      123.22      136.56      5.10 o 
   2   9  12       58.91       56.80      4.01 o 
   3   9  12      323.31      327.85     11.66 o 
   4   9  12      232.13      222.90      8.38 o 
   5   9  12       55.02       50.98      5.83 o 
   6   9  12        0.26       -1.46      4.73 o 
  -5  10  12       10.86       11.29      4.73 o 
  -4  10  12       22.22       22.94      4.73 o 
  -3  10  12       17.32       17.18      2.06 o 
  -2  10  12      144.05      139.16      3.61 o 
  -1  10  12       61.62       61.26      3.82 o 
   0  10  12      142.02      135.11      5.10 o 
   1  10  12       60.72       52.80      4.37 o 
   2  10  12      138.31      126.00      5.10 o 
   3  10  12       16.85       15.29      2.91 o 
   4  10  12       23.00       25.49      5.46 o 
   5  10  12       10.81        7.65      5.10 o 
  -5  11  12       42.34       46.24      6.19 o 
  -4  11  12       14.67       24.39      5.83 o 
  -3  11  12       53.42       62.99      4.24 o 
  -2  11  12       27.07       30.50      3.21 o 
  -1  11  12      136.81      136.68      3.47 o 
   0  11  12      156.69      151.13      5.10 o 
   1  11  12      133.10      135.83      4.73 o 
   2  11  12       26.88       37.14      4.37 o 
   3  11  12       52.69       59.71      5.83 o 
   4  11  12       14.52       20.75      5.46 o 
   5  11  12       42.36       64.45      6.92 o 
  -4  12  12       19.42       11.29      5.10 o 
  -3  12  12      143.49      140.48      8.19 o 
  -2  12  12       66.09       67.09      6.74 o 
  -1  12  12      137.81      133.15      7.47 o 
   0  12  12        3.74        7.65      4.00 o 
   1  12  12      135.46      126.73      7.28 o 
   2  12  12       66.70       61.54      6.19 o 
   3  12  12      142.69      150.76      8.38 o 
   4  12  12       19.80        8.74      4.73 o 
  -3  13  12       62.61       68.89      4.63 o 
  -2  13  12       36.47       38.31      5.46 o 
  -1  13  12       53.43       54.44      4.24 o 
   0  13  12       39.69       42.60      4.73 o 
   1  13  12       52.82       60.08      5.83 o 
   2  13  12       36.64       37.50      5.46 o 
   3  13  12       62.11       61.53      6.55 o 
  -2  14  12       46.05       27.75      6.92 o 
  -1  14  12        1.99        7.23      6.37 o 
   0  14  12        0.50       -2.55      5.10 o 
   1  14  12        2.04       -1.46      5.10 o 
   2  14  12       47.21       52.43      6.92 o 
   1   0  13     3153.31     3200.05     38.31 o 
   2   0  13      328.43      312.37      9.37 o 
   3   0  13       29.01       21.22      1.48 o 
   4   0  13        2.29        4.87      1.39 o 
   5   0  13      646.08      649.45     15.32 o 
   6   0  13      167.42      148.06      3.86 o 
   7   0  13       27.43       26.21      6.92 o 
   8   0  13       22.03       18.93      5.46 o 
  -8   1  13       12.99        5.46      4.73 o 
  -7   1  13       40.33       43.33      5.83 o 
  -6   1  13      124.75      126.28     12.20 o 
  -5   1  13      193.32      196.10      5.27 o 
  -4   1  13      720.64      666.30     16.00 o 
  -3   1  13      236.47      245.97      6.17 o 
  -2   1  13      180.63      188.63      4.88 o 
  -1   1  13      174.47      165.42      3.10 o 
   0   1  13      128.56      132.57      4.37 o 
   1   1  13      183.56      158.58      9.25 o 
   2   1  13      193.28      201.67      4.38 o 
   3   1  13      247.30      247.55      7.43 o 
   4   1  13      719.13      651.10     15.79 o 
   5   1  13      190.89      196.76      4.87 o 
   6   1  13      122.58      114.08      7.28 o 
   7   1  13       40.19       38.96      7.28 o 
   8   1  13       12.34       15.66      5.10 o 
  -6   2  13      135.87      151.85      5.10 o 
  -5   2  13      274.90      255.35      8.38 o 
  -4   2  13      436.80      412.53     14.94 o 
  -3   2  13      177.48      197.76      7.65 o 
  -2   2  13      348.48      363.66     15.67 o 
  -1   2  13      502.19      502.26     24.99 o 
   0   2  13       18.77       39.69      2.55 o 
   1   2  13      508.76      518.32     23.71 o 
   2   2  13      348.96      378.69     13.85 o 
   3   2  13      181.33      189.05      7.65 o 
   4   2  13      424.71      396.85     14.94 o 
   5   2  13      275.88      269.56      9.11 o 
   6   2  13      133.20      145.66      5.46 o 
   7   2  13       21.77        5.46      5.83 o 
   8   2  13       28.62       16.38      8.01 o 
  -6   3  13      116.28      117.26      4.73 o 
  -5   3  13      701.42      726.54     20.41 o 
  -4   3  13      293.49      310.39     10.93 o 
  -3   3  13      438.94      451.87     11.97 o 
  -2   3  13     5872.99     6150.39     60.33 o 
  -1   3  13     1642.41     1769.29     29.76 o 
   0   3  13      275.78      286.08     10.57 o 
   1   3  13     1659.67     1796.43     42.47 o 
   2   3  13     5915.92     6253.31     85.54 o 
   3   3  13      449.10      435.19     16.77 o 
   4   3  13      297.55      324.60     11.29 o 
   5   3  13      696.13      699.19     20.05 o 
   6   3  13      116.85      109.97      4.73 o 
   7   3  13        4.12        6.55      4.37 o 
  -6   4  13       40.27       40.05      5.46 o 
  -5   4  13      469.56      468.96     15.67 o 
  -4   4  13      566.82      564.61     23.33 o 
  -3   4  13      225.97      209.46      6.47 o 
  -2   4  13      498.13      542.80     13.26 o 
  -1   4  13      591.94      558.31     13.12 o 
   0   4  13     1767.37     1823.59     45.76 o 
   1   4  13      579.15      554.37     18.60 o 
   2   4  13      505.94      553.79     20.42 o 
   3   4  13      219.57      215.28      8.01 o 
   4   4  13      567.36      582.10     22.60 o 
   5   4  13      475.06      503.94     16.40 o 
   6   4  13       41.17       49.15      5.46 o 
   7   4  13       20.99       32.77      5.10 o 
  -6   5  13       13.31       11.65      4.37 o 
  -5   5  13      300.52      303.07     12.02 o 
  -4   5  13       20.91       18.20      3.28 o 
  -3   5  13      437.32      455.79     16.22 o 
  -2   5  13      912.33      946.61     29.19 o 
  -1   5  13      868.16      884.95     24.89 o 
   0   5  13      188.48      215.65      9.11 o 
   1   5  13      871.89      955.42     36.86 o 
   2   5  13      933.35      891.87     34.67 o 
   3   5  13      443.71      467.93     15.31 o 
   4   5  13       22.37       19.66      3.28 o 
   5   5  13      301.28      305.62     12.39 o 
   6   5  13       12.29       17.11      5.10 o 
   7   5  13        4.76        1.46      6.19 o 
  -6   6  13       83.72       83.75      6.92 o 
  -5   6  13       17.50       15.66      3.28 o 
  -4   6  13      137.80      127.46      5.10 o 
  -3   6  13      318.63      329.05     10.02 o 
  -2   6  13       44.11       40.61      2.32 o 
  -1   6  13      464.85      492.93     12.34 o 
   0   6  13     1004.37     1104.86     37.23 o 
   1   6  13      463.05      470.56     15.67 o 
   2   6  13       42.65       41.15      3.28 o 
   3   6  13      316.82      319.51     11.66 o 
   4   6  13      131.66      122.00      5.10 o 
   5   6  13       17.98       17.11      3.28 o 
   6   6  13       84.99       87.03      7.28 o 
   7   6  13        0.75       -1.09      5.10 o 
  -6   7  13        6.17       -0.36      4.00 o 
  -5   7  13       64.49       63.36      5.46 o 
  -4   7  13      187.82      189.38      5.83 o 
  -3   7  13       69.05       75.42      4.19 o 
  -2   7  13      218.75      220.44      5.53 o 
  -1   7  13      346.15      341.84     17.31 o 
   0   7  13      156.68      147.50      5.46 o 
   1   7  13      345.05      347.96     12.75 o 
   2   7  13      215.16      233.12      8.38 o 
   3   7  13       70.89       80.84      4.01 o 
   4   7  13      185.51      190.84      6.56 o 
   5   7  13       64.51       64.08      5.83 o 
   6   7  13        5.90        5.46      4.37 o 
   7   7  13        2.61       -2.18      4.37 o 
  -5   8  13       20.62       17.48      4.37 o 
  -4   8  13       69.88       52.43      4.01 o 
  -3   8  13       54.78       47.67      2.73 o 
  -2   8  13       90.26       80.97      6.37 o 
  -1   8  13      152.82      155.88      4.12 o 
   0   8  13        7.10        6.19      2.55 o 
   1   8  13      153.98      159.52      5.10 o 
   2   8  13       89.13       69.92      4.01 o 
   3   8  13       56.95       54.98      4.01 o 
   4   8  13       69.71       64.09      4.01 o 
   5   8  13       18.79       17.84      5.10 o 
   6   8  13        4.08        1.82      4.73 o 
  -5   9  13       14.23       24.39      5.10 o 
  -4   9  13        3.04        0.36      4.00 o 
  -3   9  13       11.68        6.92      2.91 o 
  -2   9  13      554.90      581.30     12.45 o 
  -1   9  13      296.35      294.42     18.58 o 
   0   9  13      100.17      104.87      4.73 o 
   1   9  13      297.03      301.99      9.84 o 
   2   9  13      551.47      548.12     17.49 o 
   3   9  13       11.91        9.83      2.91 o 
   4   9  13        2.72       -1.09      3.64 o 
   5   9  13       14.65       10.92      5.10 o 
   6   9  13       37.17       61.17      8.01 o 
  -5  10  13       20.24       33.86      5.83 o 
  -4  10  13       32.47       29.13      5.10 o 
  -3  10  13       16.98       13.26      2.80 o 
  -2  10  13       89.17       82.97      5.10 o 
  -1  10  13      418.22      423.13     10.04 o 
   0  10  13       27.31       20.39      3.28 o 
   1  10  13      417.11      408.79     13.85 o 
   2  10  13       89.16       76.47      4.37 o 
   3  10  13       16.63       21.12      4.37 o 
   4  10  13       33.94       34.95      5.83 o 
   5  10  13       20.39       29.86      5.83 o 
  -5  11  13       31.15       25.85      5.83 o 
  -4  11  13        5.85        5.46      4.73 o 
  -3  11  13      220.02      223.35      7.83 o 
  -2  11  13       12.77       13.32      7.65 o 
  -1  11  13       32.13       24.76      5.64 o 
   0  11  13        5.59        5.46      2.55 o 
   1  11  13       30.89       21.48      2.91 o 
   2  11  13       12.33       16.38      4.00 o 
   3  11  13      217.51      231.99      8.74 o 
   4  11  13        6.01        4.73      4.37 o 
   5  11  13       31.39       35.68      6.19 o 
  -4  12  13        7.22        8.01      5.10 o 
  -3  12  13       36.10       37.50      3.73 o 
  -2  12  13       54.61       57.57      8.01 o 
  -1  12  13       66.87       63.90      8.92 o 
   0  12  13       62.91       55.71      5.46 o 
   1  12  13       65.14       55.71      5.83 o 
   2  12  13       55.21       49.88      6.19 o 
   3  12  13       35.39       36.77      5.83 o 
   4  12  13        7.21        8.74      4.73 o 
  -3  13  13        3.13       -0.49      3.58 o 
  -2  13  13       65.30       77.15      9.83 o 
  -1  13  13       20.73       17.70      3.58 o 
   0  13  13        7.21        5.10      4.37 o 
   1  13  13       20.95       28.03      4.73 o 
   2  13  13       67.20       73.19      6.55 o 
   3  13  13        3.21        5.46      5.46 o 
  -2  14  13        2.69        4.92      3.35 o 
  -1  14  13       32.42       36.03      7.28 o 
   0  14  13        1.65        1.46      7.65 o 
   1  14  13       31.92       20.75      6.19 o 
   2  14  13        2.65        3.28      5.10 o 
   0   0  14      390.65      371.95     12.40 o 
   1   0  14     5333.57     5551.11    100.52 o 
   2   0  14     1305.83     1356.35     22.85 o 
   3   0  14      865.01      852.50     19.86 o 
   4   0  14      233.46      232.10      5.65 o 
   5   0  14      138.29      148.88      4.19 o 
   6   0  14      286.22      279.03     11.84 o 
   7   0  14      100.12       81.93      6.92 o 
   8   0  14        0.51        3.28      4.00 o 
  -8   1  14        5.01       -3.28      4.37 o 
  -7   1  14       11.07       13.11      5.10 o 
  -6   1  14       55.25       49.65      2.83 o 
  -5   1  14      225.96      213.82      9.29 o 
  -4   1  14      526.24      541.81     14.04 o 
  -3   1  14      271.24      264.85      5.89 o 
  -2   1  14     1013.88     1020.55     19.66 o 
  -1   1  14     1459.19     1550.92     25.73 o 
   0   1  14     1068.04     1093.76     21.84 o 
   1   1  14     1487.18     1589.14     26.73 o 
   2   1  14     1026.96     1024.53     30.05 o 
   3   1  14      278.50      291.38      6.81 o 
   4   1  14      537.45      530.52     13.95 o 
   5   1  14      225.06      223.11      5.41 o 
   6   1  14       54.94       59.15      2.95 o 
   7   1  14       11.11       22.57      5.10 o 
   8   1  14        4.67        2.18      4.37 o 
  -6   2  14      281.75      260.44      9.47 o 
  -5   2  14      270.72      281.94      9.11 o 
  -4   2  14       47.72       53.89      3.64 o 
  -3   2  14      443.10      414.31     11.08 o 
  -2   2  14      354.82      348.84     16.40 o 
  -1   2  14      633.81      641.33     18.57 o 
   0   2  14     1413.78     1413.03     36.23 o 
   1   2  14      652.83      641.87     25.54 o 
   2   2  14      334.57      327.27     12.03 o 
   3   2  14      440.00      416.24     15.31 o 
   4   2  14       50.51       64.81      4.01 o 
   5   2  14      278.43      302.70     10.56 o 
   6   2  14      279.15      252.78      9.47 o 
   7   2  14       30.92       13.84      5.10 o 
  -6   3  14       54.86       59.35      5.46 o 
  -5   3  14      419.13      432.49     16.03 o 
  -4   3  14      247.85      228.03      8.38 o 
  -3   3  14      653.31      638.75     18.23 o 
  -2   3  14     1334.55     1363.21     29.97 o 
  -1   3  14      690.56      653.72     29.19 o 
   0   3  14     1227.90     1282.47     36.19 o 
   1   3  14      679.17      642.90     27.00 o 
   2   3  14     1331.97     1413.17     42.39 o 
   3   3  14      659.84      644.72     28.08 o 
   4   3  14      254.52      239.69      9.84 o 
   5   3  14      427.54      406.26     17.85 o 
   6   3  14       53.05       51.70      6.19 o 
   7   3  14       17.20       22.94      5.46 o 
  -6   4  14        5.24        6.55      4.00 o 
  -5   4  14       98.03       96.50      5.10 o 
  -4   4  14      266.84      271.75      8.74 o 
  -3   4  14       76.26       80.56      2.83 o 
  -2   4  14      464.95      468.55     12.60 o 
  -1   4  14      591.97      636.69     20.42 o 
   0   4  14       65.74       94.32      3.28 o 
   1   4  14      608.24      616.39     28.45 o 
   2   4  14      464.92      464.77     16.40 o 
   3   4  14       71.09       73.92      3.64 o 
   4   4  14      268.96      276.85      9.47 o 
   5   4  14       98.99       99.05      5.10 o 
   6   4  14        5.57        2.91      4.37 o 
   7   4  14       20.27       13.47      4.73 o 
  -6   5  14       37.72       48.43      6.19 o 
  -5   5  14      151.55      168.25      5.46 o 
  -4   5  14       53.81       59.35      4.01 o 
  -3   5  14      192.75      209.66      5.24 o 
  -2   5  14      309.41      325.87      9.14 o 
  -1   5  14      936.89      998.62     26.75 o 
   0   5  14      116.17       95.78      4.01 o 
   1   5  14      931.37     1023.39     37.59 o 
   2   5  14      316.00      338.85     13.85 o 
   3   5  14      195.48      205.06      9.47 o 
   4   5  14       56.49       71.00      4.37 o 
   5   5  14      155.04      166.79      5.83 o 
   6   5  14       39.44       43.33      6.19 o 
   7   5  14        1.61        9.10      4.73 o 
  -6   6  14        5.36        8.74      4.73 o 
  -5   6  14      344.20      333.68     10.56 o 
  -4   6  14      133.87      120.90      4.73 o 
  -3   6  14       74.83       66.67      2.83 o 
  -2   6  14      146.39      139.05      4.38 o 
  -1   6  14      402.53      377.79     12.57 o 
   0   6  14      172.73      173.38      6.56 o 
   1   6  14      404.67      429.67     14.58 o 
   2   6  14      151.86      134.03      5.10 o 
   3   6  14       72.75       71.37      4.01 o 
   4   6  14      131.24      131.83      5.10 o 
   5   6  14      347.23      358.46     12.39 o 
   6   6  14        5.70        2.55      4.37 o 
   7   6  14        0.95        4.37      4.73 o 
  -6   7  14       14.48       18.93      5.46 o 
  -5   7  14       19.20       16.75      4.73 o 
  -4   7  14        1.35        2.18      2.55 o 
  -3   7  14      103.32      112.34      3.35 o 
  -2   7  14      428.21      446.85     14.94 o 
  -1   7  14      429.48      435.41     26.06 o 
   0   7  14        0.29        2.18      2.18 o 
   1   7  14      438.04      488.70     24.42 o 
   2   7  14      425.69      448.21     20.04 o 
   3   7  14      101.04      109.24      4.73 o 
   4   7  14        1.29       -0.36      2.55 o 
   5   7  14       18.54       25.12      5.10 o 
   6   7  14       14.87       16.38      4.73 o 
   7   7  14        4.57       -3.64      4.37 o 
  -5   8  14        4.51        2.55      4.00 o 
  -4   8  14       54.27       52.07      3.64 o 
  -3   8  14       36.02       29.00      3.46 o 
  -2   8  14        1.59        4.19      3.46 o 
  -1   8  14      204.23      206.29      9.47 o 
   0   8  14      213.38      221.46      6.19 o 
   1   8  14      204.89      215.26      6.92 o 
   2   8  14        1.59        1.09      2.55 o 
   3   8  14       38.80       36.41      3.64 o 
   4   8  14       53.64       54.62      3.64 o 
   5   8  14        4.66       11.65      6.55 o 
   6   8  14       19.71       14.56      5.83 o 
  -5   9  14       14.86       12.74      4.73 o 
  -4   9  14       10.37        9.10      3.64 o 
  -3   9  14      151.27      141.50      3.61 o 
  -2   9  14      545.48      526.76     21.50 o 
  -1   9  14       73.74       74.93      5.46 o 
   0   9  14       24.17       28.04      3.28 o 
   1   9  14       72.07       76.47      4.37 o 
   2   9  14      548.95      539.73     16.04 o 
   3   9  14      149.15      144.58      5.46 o 
   4   9  14       10.96       11.29      4.00 o 
   5   9  14       14.42       15.29      4.73 o 
   6   9  14       12.41       17.84      6.19 o 
  -5  10  14       13.43       19.30      5.10 o 
  -4  10  14        6.99        2.55      4.00 o 
  -3  10  14       17.59       21.93      5.28 o 
  -2  10  14       66.45       56.68      8.19 o 
  -1  10  14      378.11      375.77     22.95 o 
   0  10  14      142.18      142.39      5.10 o 
   1  10  14      372.43      377.06     13.12 o 
   2  10  14       63.50       52.43      3.64 o 
   3  10  14       18.35       22.57      4.73 o 
   4  10  14        7.28        8.37      4.00 o 
   5  10  14       13.47        8.37      5.46 o 
  -5  11  14        8.92        1.09      5.46 o 
  -4  11  14       16.84       15.66      4.73 o 
  -3  11  14       58.96       59.65      4.20 o 
  -2  11  14       51.66       47.24      3.60 o 
  -1  11  14       18.01       13.59      1.92 o 
   0  11  14      313.05      321.65      9.84 o 
   1  11  14       16.92       14.56      2.91 o 
   2  11  14       52.98       54.62      5.46 o 
   3  11  14       58.50       65.18      5.83 o 
   4  11  14       16.33       14.56      4.37 o 
   5  11  14        9.29       14.20      6.55 o 
  -4  12  14       10.25        9.83      5.10 o 
  -3  12  14       18.24       17.54      3.58 o 
  -2  12  14        4.58        5.10      3.09 o 
  -1  12  14       52.57       50.83      3.98 o 
   0  12  14       23.35       25.49      6.92 o 
   1  12  14       52.87       43.69      5.46 o 
   2  12  14        4.70       -3.64      4.73 o 
   3  12  14       18.89       21.85      5.46 o 
   4  12  14       10.05       12.74      5.46 o 
  -3  13  14       44.07       52.44      4.38 o 
  -2  13  14       61.09       57.19      4.63 o 
  -1  13  14       18.25       20.94      4.92 o 
   0  13  14        6.54       -0.73      4.00 o 
   1  13  14       18.03       17.48      5.46 o 
   2  13  14       60.43       69.18      7.28 o 
   3  13  14       43.50       45.51      6.19 o 
  -2  14  14       74.85       66.31      9.47 o 
  -1  14  14       13.83       12.57      3.73 o 
   0  14  14        1.76        5.10      4.73 o 
   1  14  14       13.51        5.46      5.46 o 
   2  14  14       73.64       61.54      8.74 o 
   1   0  15     2939.91     3175.89     32.35 o 
   2   0  15       11.38       11.78      3.89 o 
   3   0  15       59.54       64.55      2.38 o 
   4   0  15        2.69        6.78      1.53 o 
   5   0  15     1167.30     1180.85     18.58 o 
   6   0  15      666.44      694.53     10.18 o 
   7   0  15        2.27       -5.83      5.83 o 
  -7   1  15        4.21       -0.36      4.73 o 
  -6   1  15       55.87       45.20      2.83 o 
  -5   1  15      527.85      529.54     13.25 o 
  -4   1  15      237.21      224.36      5.18 o 
  -3   1  15      149.42      170.64      4.02 o 
  -2   1  15      840.94      922.02     19.15 o 
  -1   1  15     5627.72     5698.51     43.13 o 
   0   1  15        3.58       -0.36      6.55 o 
   1   1  15     5651.07     5640.99     82.65 o 
   2   1  15      838.77      870.28     19.17 o 
   3   1  15      147.36      159.93      3.98 o 
   4   1  15      236.49      223.15     10.08 o 
   5   1  15      537.41      555.37     13.65 o 
   6   1  15       57.23       48.72      2.95 o 
   7   1  15        4.19        6.19      4.73 o 
  -6   2  15       52.86       43.69      3.64 o 
  -5   2  15      149.19      144.94      5.83 o 
  -4   2  15        2.02       -1.46      2.55 o 
  -3   2  15       31.75       27.02      2.37 o 
  -2   2  15      524.34      550.45     18.94 o 
  -1   2  15     1697.60     1774.79     33.13 o 
   0   2  15       24.04       29.86      2.18 o 
   1   2  15     1683.32     1807.78     42.47 o 
   2   2  15      520.28      522.87     17.14 o 
   3   2  15       31.40       27.31      2.91 o 
   4   2  15        1.43        1.46      2.55 o 
   5   2  15      148.73      141.67      6.19 o 
   6   2  15       52.39       45.88      4.01 o 
   7   2  15      114.71      104.51      7.65 o 
  -6   3  15      102.63      100.50      6.55 o 
  -5   3  15      538.46      548.46     17.13 o 
  -4   3  15      313.90      349.74     12.75 o 
  -3   3  15      136.36      138.06      3.47 o 
  -2   3  15      715.27      702.77     18.82 o 
  -1   3  15      295.40      344.29     16.40 o 
   0   3  15     4378.80     4537.09     67.93 o 
   1   3  15      305.42      340.00     12.39 o 
   2   3  15      723.00      734.34     32.83 o 
   3   3  15      142.62      146.05      5.83 o 
   4   3  15      317.53      350.11     12.02 o 
   5   3  15      539.19      558.30     18.22 o 
   6   3  15       99.71       97.22      6.55 o 
   7   3  15        4.96       -2.91      6.92 o 
  -6   4  15       86.69       88.12      6.55 o 
  -5   4  15      242.85      246.22      8.01 o 
  -4   4  15      154.13      148.95      5.10 o 
  -3   4  15        7.59        2.24      3.09 o 
  -2   4  15      275.57      282.72     18.03 o 
  -1   4  15     1274.40     1322.30     29.58 o 
   0   4  15       61.12       71.74      3.28 o 
   1   4  15     1278.99     1338.78     40.92 o 
   2   4  15      287.03      282.37     10.93 o 
   3   4  15        8.30       11.65      2.55 o 
   4   4  15      154.35      147.50      6.19 o 
   5   4  15      237.54      245.49      7.65 o 
   6   4  15       85.54       87.39      6.55 o 
   7   4  15       35.69       25.12      5.46 o 
  -6   5  15       40.68       48.06      5.46 o 
  -5   5  15       15.80       13.84      3.28 o 
  -4   5  15      247.83      256.07      8.74 o 
  -3   5  15       65.55       57.53      2.57 o 
  -2   5  15      716.43      819.92     22.25 o 
  -1   5  15     1981.45     2070.53     37.52 o 
   0   5  15      402.45      437.73     17.13 o 
   1   5  15     1971.02     2056.46     52.69 o 
   2   5  15      727.35      820.59     31.73 o 
   3   5  15       63.02       65.54      3.64 o 
   4   5  15      245.83      250.97      8.38 o 
   5   5  15       14.59        9.83      2.91 o 
   6   5  15       40.66       40.42      5.46 o 
   7   5  15        5.24        2.55      4.37 o 
  -6   6  15       21.91       16.75      4.73 o 
  -5   6  15       79.31       80.84      4.37 o 
  -4   6  15      134.09      126.37      5.10 o 
  -3   6  15      272.24      267.13      6.82 o 
  -2   6  15       29.07       30.50      5.46 o 
  -1   6  15      185.16      172.51      4.50 o 
   0   6  15      278.14      260.13     10.57 o 
   1   6  15      184.21      178.11      6.92 o 
   2   6  15       29.34       21.85      2.91 o 
   3   6  15      274.98      260.10      9.47 o 
   4   6  15      133.54      139.11      5.10 o 
   5   6  15       78.60       75.01      4.37 o 
   6   6  15       21.62       32.04      5.83 o 
   7   6  15        1.64       -1.46      3.64 o 
  -5   7  15       28.66       32.40      4.73 o 
  -4   7  15       34.14       29.86      3.28 o 
  -3   7  15       63.73       62.96      5.64 o 
  -2   7  15      378.58      387.81     13.85 o 
  -1   7  15      157.84      159.85      3.94 o 
   0   7  15      225.02      222.93      8.38 o 
   1   7  15      158.51      170.45      6.56 o 
   2   7  15      375.09      365.45     12.02 o 
   3   7  15       65.16       63.72      4.01 o 
   4   7  15       33.24       30.22      3.28 o 
   5   7  15       29.04       28.76      4.73 o 
   6   7  15       11.08        1.09      6.19 o 
  -5   8  15       21.79       24.39      4.73 o 
  -4   8  15       97.33       99.05      4.37 o 
  -3   8  15      154.05      164.12      3.86 o 
  -2   8  15      124.85      120.73      3.35 o 
  -1   8  15      204.91      206.72      4.50 o 
   0   8  15      251.87      250.61      8.38 o 
   1   8  15      207.63      214.17      7.28 o 
   2   8  15      118.24      113.25      4.73 o 
   3   8  15      154.16      165.34      5.46 o 
   4   8  15       98.15      101.96      4.37 o 
   5   8  15       21.72       20.75      7.65 o 
   6   8  15        8.38       14.20      5.83 o 
  -5   9  15       31.25       31.31      5.46 o 
  -4   9  15        7.77       10.56      4.37 o 
  -3   9  15        4.92        3.28      2.55 o 
  -2   9  15      400.16      380.34     14.03 o 
  -1   9  15       38.59       42.21      3.09 o 
   0   9  15     1038.07     1034.51     24.80 o 
   1   9  15       37.45       49.88      4.01 o 
   2   9  15      400.02      390.20     13.84 o 
   3   9  15        4.80        2.18      2.55 o 
   4   9  15        7.80        0.73      5.10 o 
   5   9  15       31.65       36.41      5.83 o 
   6   9  15        6.02       16.75      7.28 o 
  -5  10  15       18.44       14.20      5.83 o 
  -4  10  15        6.85        2.18      4.37 o 
  -3  10  15       25.94       33.01      3.47 o 
  -2  10  15        3.10        5.10      1.80 o 
  -1  10  15        5.24        4.75      4.92 o 
   0  10  15      163.17      163.88      5.83 o 
   1  10  15        5.54       10.19      3.28 o 
   2  10  15        3.02        4.37      2.55 o 
   3  10  15       26.45       37.87      5.10 o 
   4  10  15        7.15       14.93      4.37 o 
   5  10  15       18.64       21.48      6.19 o 
  -5  11  15        2.27        0.36      5.10 o 
  -4  11  15        2.29        3.28      7.28 o 
  -3  11  15       45.36       52.98      4.12 o 
  -2  11  15       49.86       47.70      3.60 o 
  -1  11  15       75.34       72.72      4.19 o 
   0  11  15       18.48       13.84      2.91 o 
   1  11  15       74.72       71.37      5.83 o 
   2  11  15       50.75       53.16      5.10 o 
   3  11  15       45.58       51.34      5.46 o 
   4  11  15        2.05       -2.18      5.46 o 
   5  11  15        2.41        0.00      5.46 o 
  -4  12  15       19.17       17.84      5.83 o 
  -3  12  15        7.76        3.57      3.15 o 
  -2  12  15       69.98       63.76      4.37 o 
  -1  12  15       49.73       51.31      3.98 o 
   0  12  15       44.33       38.60      5.10 o 
   1  12  15       49.65       39.69      5.46 o 
   2  12  15       68.27       57.17      6.19 o 
   3  12  15        7.79        6.55      4.37 o 
   4  12  15       19.44       22.21      5.46 o 
  -3  13  15        5.40        3.19      3.46 o 
  -2  13  15      134.85      140.02      5.66 o 
  -1  13  15        8.42       11.83      3.35 o 
   0  13  15        0.09        1.09      4.00 o 
   1  13  15        8.66        9.10      4.37 o 
   2  13  15      133.50      136.92      8.01 o 
   3  13  15        5.53        5.83      4.73 o 
  -2  14  15       44.73       42.97      4.63 o 
  -1  14  15       20.07       29.44      4.24 o 
   0  14  15        2.02       -0.36      4.00 o 
   1  14  15       19.91       20.75      5.46 o 
   2  14  15       45.19       29.86      6.55 o 
   0   0  16      372.65      464.81     16.04 o 
   2   0  16       30.30       43.90     15.24 o 
   3   0  16        2.94        2.84      1.18 o 
   4   0  16      498.63      476.52     12.76 o 
   5   0  16      467.21      468.17     17.13 o 
   6   0  16      140.64      146.82      6.01 o 
   7   0  16       31.50       21.48      5.83 o 
  -7   1  16       13.07       11.29      5.10 o 
  -6   1  16      511.99      530.17      8.76 o 
  -5   1  16      174.86      160.12      4.50 o 
  -4   1  16      187.99      193.78      4.42 o 
  -3   1  16      346.30      349.28      7.84 o 
  -2   1  16      732.64      648.10     13.26 o 
  -1   1  16     1413.70     1484.98     45.34 o 
   0   1  16     2641.01     2533.21     35.33 o 
   1   1  16     1400.61     1481.57     30.15 o 
   2   1  16      747.14      647.47     17.62 o 
   3   1  16      359.24      363.00      7.95 o 
   4   1  16      184.42      188.12      4.85 o 
   5   1  16      176.05      169.11      5.46 o 
   6   1  16      510.30      540.68     23.32 o 
   7   1  16       12.95       13.11      5.10 o 
  -6   2  16      149.72      149.67      7.65 o 
  -5   2  16     1589.18     1614.89     28.84 o 
  -4   2  16      126.50      126.00      5.10 o 
  -3   2  16      201.98      199.67      5.65 o 
  -2   2  16      594.35      640.24     21.27 o 
  -1   2  16     5955.74     6203.58     86.59 o 
   0   2  16     1635.17     1631.08     41.73 o 
   1   2  16     6041.49     6216.76     86.06 o 
   2   2  16      593.01      630.17     29.54 o 
   3   2  16      201.28      199.61      6.19 o 
   4   2  16      126.17      120.18      4.73 o 
   5   2  16     1574.64     1588.56     28.11 o 
   6   2  16      150.80      152.95      8.01 o 
   7   2  16       45.87       62.26      6.19 o 
  -6   3  16       11.31        5.10      4.37 o 
  -5   3  16      315.35      304.54      8.74 o 
  -4   3  16      520.04      521.54     21.50 o 
  -3   3  16     1432.00     1423.10     38.72 o 
  -2   3  16     4043.92     4061.44     54.64 o 
  -1   3  16     1909.18     2089.41     35.08 o 
   0   3  16     2676.13     3026.40     57.63 o 
   1   3  16     1926.73     2080.03     49.79 o 
   2   3  16     4078.29     4144.17     75.07 o 
   3   3  16     1441.68     1362.88     39.45 o 
   4   3  16      529.45      509.52     21.14 o 
   5   3  16      312.62      320.57     13.11 o 
   6   3  16       12.08       17.48      5.46 o 
   7   3  16       47.46       49.52      6.19 o 
  -6   4  16      184.24      168.25      7.65 o 
  -5   4  16      123.44      109.25      4.73 o 
  -4   4  16      604.47      613.83     21.87 o 
  -3   4  16      116.66      127.85      3.32 o 
  -2   4  16      336.42      367.09      9.64 o 
  -1   4  16      699.72      690.44     22.66 o 
   0   4  16     2304.50     2186.88     52.77 o 
   1   4  16      704.38      731.01     30.64 o 
   2   4  16      341.75      377.51     13.85 o 
   3   4  16      116.35      122.36      6.19 o 
   4   4  16      607.32      567.17     21.14 o 
   5   4  16      122.41      111.07      5.10 o 
   6   4  16      181.82      165.34      8.01 o 
   7   4  16       30.45       27.31      5.83 o 
  -6   5  16       23.89       34.22      4.73 o 
  -5   5  16      144.82      146.03      5.10 o 
  -4   5  16       79.12       88.85      4.37 o 
  -3   5  16      589.91      592.68     16.87 o 
  -2   5  16      280.74      289.24      7.42 o 
  -1   5  16     1112.32     1112.92     46.91 o 
   0   5  16       12.94       25.85      2.55 o 
   1   5  16     1129.33     1171.62     38.34 o 
   2   5  16      283.12      290.36     10.93 o 
   3   5  16      590.90      577.05     22.97 o 
   4   5  16       80.32       71.37      4.37 o 
   5   5  16      144.43      158.41      5.46 o 
   6   5  16       23.81       29.86      5.10 o 
   7   5  16       25.06       23.67      5.10 o 
  -6   6  16        6.40        7.28      3.64 o 
  -5   6  16       22.30       21.85      3.28 o 
  -4   6  16       89.24       80.84      4.37 o 
  -3   6  16       10.53       10.56      1.80 o 
  -2   6  16      229.45      227.79      8.56 o 
  -1   6  16      762.27      727.79     22.98 o 
   0   6  16       32.81       25.85      2.91 o 
   1   6  16      767.44      752.42     31.37 o 
   2   6  16      229.43      240.41      8.74 o 
   3   6  16        9.52        9.83      2.55 o 
   4   6  16       88.75       82.29      4.37 o 
   5   6  16       23.25       24.03      3.28 o 
   6   6  16        6.09        6.92      5.10 o 
   7   6  16       12.48        9.83      5.46 o 
  -5   7  16        5.59       12.38      4.37 o 
  -4   7  16       43.46       36.77      3.28 o 
  -3   7  16      295.31      298.87     10.02 o 
  -2   7  16      313.30      317.66     10.56 o 
  -1   7  16      753.60      781.19     19.18 o 
   0   7  16       67.69       64.09      3.64 o 
   1   7  16      750.48      773.07     27.35 o 
   2   7  16      319.61      323.14     10.93 o 
   3   7  16      291.01      281.95      9.11 o 
   4   7  16       41.77       34.23      3.28 o 
   5   7  16        5.58        6.92      4.37 o 
   6   7  16       35.28       36.05      5.83 o 
  -5   8  16       41.43       28.40      5.46 o 
  -4   8  16       39.44       40.42      3.28 o 
  -3   8  16       30.09       30.00      7.10 o 
  -2   8  16        8.73        8.33      1.92 o 
  -1   8  16       81.44       91.76      3.09 o 
   0   8  16     1829.32     1789.70     34.71 o 
   1   8  16       80.79       84.12      4.37 o 
   2   8  16        8.47        5.83      2.91 o 
   3   8  16       30.24       30.95      3.28 o 
   4   8  16       38.01       42.96      3.28 o 
   5   8  16       41.63       34.23      5.46 o 
   6   8  16        9.65       12.74      5.46 o 
  -5   9  16        9.06        6.19      4.37 o 
  -4   9  16       12.79        8.01      4.00 o 
  -3   9  16      297.89      281.75      6.95 o 
  -2   9  16       81.31       76.68      3.09 o 
  -1   9  16      305.18      298.54      7.12 o 
   0   9  16      186.60      171.18      5.83 o 
   1   9  16      302.30      306.72      9.11 o 
   2   9  16       78.62       79.38      4.37 o 
   3   9  16      297.33      284.85     10.56 o 
   4   9  16       12.53       14.56      4.00 o 
   5   9  16        9.19        8.74      4.73 o 
   6   9  16        1.74        5.10      5.83 o 
  -5  10  16       41.45       34.23      6.19 o 
  -4  10  16       45.25       39.32      5.46 o 
  -3  10  16       97.28       96.33      4.38 o 
  -2  10  16       30.90       26.82      4.19 o 
  -1  10  16      203.87      210.17      7.83 o 
   0  10  16       46.84       40.05      3.64 o 
   1  10  16      198.80      197.40      6.19 o 
   2  10  16       30.66       19.30      2.91 o 
   3  10  16       99.27       98.68      6.19 o 
   4  10  16       45.31       49.15      5.83 o 
   5  10  16       41.76       42.24      6.92 o 
  -5  11  16        0.96        9.83      5.46 o 
  -4  11  16       12.83        6.55      4.73 o 
  -3  11  16       40.30       42.20      6.01 o 
  -2  11  16      189.07      189.66      6.56 o 
  -1  11  16       34.13       32.61      4.92 o 
   0  11  16       60.53       61.17      5.10 o 
   1  11  16       33.47       36.41      4.73 o 
   2  11  16      186.87      184.28      7.65 o 
   3  11  16       40.61       49.52      5.46 o 
   4  11  16       12.42       29.13      6.92 o 
   5  11  16        0.91        3.28      8.37 o 
  -4  12  16       16.87       10.92      5.46 o 
  -3  12  16       10.34        4.69      5.28 o 
  -2  12  16       56.31       53.30      6.01 o 
  -1  12  16       16.75       17.71      6.55 o 
   0  12  16        6.17        2.55      4.00 o 
   1  12  16       16.80       17.11      5.10 o 
   2  12  16       55.83       50.25      6.19 o 
   3  12  16       10.35       14.93      5.83 o 
   4  12  16       16.66       16.38      5.83 o 
  -3  13  16       28.89       28.67      4.10 o 
  -2  13  16       21.11       25.20      4.00 o 
  -1  13  16        5.25       12.51      4.92 o 
   0  13  16       17.66       20.02      5.10 o 
   1  13  16        5.31       15.29      4.73 o 
   2  13  16       21.33       24.39      5.46 o 
   3  13  16       29.07       30.22      6.19 o 
  -1  14  16       12.58        7.10      3.35 o 
   0  14  16        4.44        2.91      4.00 o 
   1  14  16       12.99       11.29      5.10 o 
   1   0  17     1952.46     2171.26     34.96 o 
   2   0  17     3479.57     3538.01     40.94 o 
   3   0  17        2.69        2.12      1.18 o 
   4   0  17      276.03      293.50      6.15 o 
   5   0  17      111.74      110.03      3.73 o 
   6   0  17       27.96       25.09      3.73 o 
   7   0  17       93.61       86.30      6.92 o 
  -7   1  17        2.97        9.47      5.10 o 
  -6   1  17      380.82      403.07     12.20 o 
  -5   1  17      521.44      517.37     32.07 o 
  -4   1  17      108.69      113.26      3.78 o 
  -3   1  17      203.71      194.02      5.04 o 
  -2   1  17      873.51      952.76     22.48 o 
  -1   1  17     1633.17     1707.81     26.36 o 
   0   1  17     1052.77     1113.35     25.42 o 
   1   1  17     1666.71     1816.81     26.46 o 
   2   1  17      876.59      941.20     21.07 o 
   3   1  17      204.17      189.76      4.30 o 
   4   1  17      102.23      104.18      2.80 o 
   5   1  17      516.22      509.81     12.10 o 
   6   1  17      380.07      407.29      7.99 o 
   7   1  17        3.11       11.29      4.37 o 
  -6   2  17      317.51      330.38     10.20 o 
  -5   2  17      343.68      346.09      9.84 o 
  -4   2  17       97.93      106.33      4.73 o 
  -3   2  17      766.42      798.81     22.05 o 
  -2   2  17      963.93     1032.06     26.19 o 
  -1   2  17      299.55      320.52      8.20 o 
   0   2  17      549.00      640.42     29.54 o 
   1   2  17      313.77      344.38     13.12 o 
   2   2  17      963.56     1054.90     37.96 o 
   3   2  17      771.87      756.09     29.91 o 
   4   2  17       99.41       99.05      4.73 o 
   5   2  17      342.51      340.62     14.94 o 
   6   2  17      315.32      326.38      9.84 o 
   7   2  17       26.00       32.40      5.83 o 
  -6   3  17       50.06       43.69      5.83 o 
  -5   3  17      101.34      116.89      5.10 o 
  -4   3  17      288.97      303.81     11.29 o 
  -3   3  17      251.65      243.15      8.01 o 
  -2   3  17      103.14      121.07      8.01 o 
  -1   3  17      247.14      264.59      8.38 o 
   0   3  17      660.89      687.99     29.91 o 
   1   3  17      246.17      248.84      9.84 o 
   2   3  17      104.63      120.18      5.10 o 
   3   3  17      250.93      238.97     10.20 o 
   4   3  17      299.78      295.08     10.56 o 
   5   3  17      104.46      107.42      5.10 o 
   6   3  17       51.67       49.88      5.83 o 
   7   3  17        6.65        4.37      5.46 o 
  -6   4  17       13.50       25.85      4.73 o 
  -5   4  17       72.23       67.00      4.01 o 
  -4   4  17       67.85       58.99      4.01 o 
  -3   4  17       59.64       54.90      2.57 o 
  -2   4  17      505.68      501.49     12.30 o 
  -1   4  17     1177.86     1311.84     30.21 o 
   0   4  17     1633.81     1554.91     46.44 o 
   1   4  17     1176.74     1209.92     41.63 o 
   2   4  17      513.41      546.43     18.23 o 
   3   4  17       58.37       52.07      3.64 o 
   4   4  17       64.41       64.09      4.37 o 
   5   4  17       70.53       68.46      4.37 o 
   6   4  17       14.19       15.29      5.83 o 
   7   4  17       76.44       91.76      7.28 o 
  -6   5  17        1.78        3.64      4.00 o 
  -5   5  17        5.95        4.73      2.91 o 
  -4   5  17       11.02       10.56      2.55 o 
  -3   5  17      141.16      155.33      8.74 o 
  -2   5  17      592.64      619.62     19.14 o 
  -1   5  17     1158.40     1220.60     27.49 o 
   0   5  17      898.84      808.61     32.84 o 
   1   5  17     1166.63     1225.30     39.80 o 
   2   5  17      591.87      603.72     25.88 o 
   3   5  17      137.51      140.57      6.19 o 
   4   5  17        9.59        6.19      2.55 o 
   5   5  17        6.06        5.83      2.91 o 
   6   5  17        1.88       -3.64      6.55 o 
   7   5  17        2.60        4.37      5.10 o 
  -6   6  17        0.61        4.73      4.73 o 
  -5   6  17        4.47        8.01      4.00 o 
  -4   6  17       51.23       51.34      3.64 o 
  -3   6  17       70.35       72.77      4.73 o 
  -2   6  17       64.51       63.22      2.69 o 
  -1   6  17      922.14      931.64     78.99 o 
   0   6  17      617.23      612.88     27.34 o 
   1   6  17      918.43      910.97     31.01 o 
   2   6  17       63.20       61.17      3.64 o 
   3   6  17       70.15       74.65      4.37 o 
   4   6  17       50.66       42.24      3.64 o 
   5   6  17        4.65        9.47      4.00 o 
   6   6  17        0.55       10.19      4.73 o 
   7   6  17        1.48       -1.46      4.73 o 
  -5   7  17        8.38       21.48      4.37 o 
  -4   7  17       26.21       26.21      3.28 o 
  -3   7  17       83.18       83.78      3.09 o 
  -2   7  17      381.27      400.58     15.30 o 
  -1   7  17      600.29      633.50     17.39 o 
   0   7  17       68.49       71.73      4.01 o 
   1   7  17      593.69      613.13     25.52 o 
   2   7  17      379.09      367.99     11.29 o 
   3   7  17       84.68       76.83      4.37 o 
   4   7  17       25.81       24.76      2.91 o 
   5   7  17        8.78       14.20      4.73 o 
   6   7  17        2.23        0.36      5.10 o 
  -5   8  17       58.43       57.89      5.83 o 
  -4   8  17        1.28       -2.18      3.64 o 
  -3   8  17       29.36       21.58      4.55 o 
  -2   8  17      304.12      276.95     15.85 o 
  -1   8  17       93.43      103.65      3.21 o 
   0   8  17      494.07      472.30     19.31 o 
   1   8  17       93.14       97.95      4.73 o 
   2   8  17      306.30      279.04      8.38 o 
   3   8  17       28.70       22.21      3.28 o 
   4   8  17        1.09       -1.46      2.91 o 
   5   8  17       59.01       61.17      6.55 o 
   6   8  17        3.81        1.09      4.73 o 
  -5   9  17       18.58       24.03      5.10 o 
  -4   9  17        4.59        2.55      4.73 o 
  -3   9  17        6.47        4.45      3.64 o 
  -2   9  17       58.22       54.12      2.57 o 
  -1   9  17      211.21      224.04      4.89 o 
   0   9  17       44.33       38.96      3.64 o 
   1   9  17      210.30      226.18      6.92 o 
   2   9  17       57.38       53.16      3.64 o 
   3   9  17        6.14        0.73      2.55 o 
   4   9  17        4.36        1.82      3.64 o 
   5   9  17       18.24       11.65      5.10 o 
   6   9  17       21.64       26.58      6.55 o 
  -5  10  17        0.69        2.91      5.46 o 
  -4  10  17        1.60        9.47      4.37 o 
  -3  10  17       46.99       43.49      7.28 o 
  -2  10  17       80.44       82.87      6.92 o 
  -1  10  17      108.87      103.28      3.21 o 
   0  10  17       53.22       60.44      4.01 o 
   1  10  17      111.05      100.87      4.73 o 
   2  10  17       79.17       80.47      4.01 o 
   3  10  17       48.70       50.25      5.10 o 
   4  10  17        1.78        6.55      4.73 o 
   5  10  17        0.75        2.55      4.73 o 
  -5  11  17        1.40       -1.82      5.10 o 
  -4  11  17       12.98       15.29      5.10 o 
  -3  11  17       88.26       89.46     11.11 o 
  -2  11  17       40.08       37.71      3.82 o 
  -1  11  17       16.32       21.45      3.06 o 
   0  11  17      173.67      177.72      7.28 o 
   1  11  17       16.31       10.92      4.37 o 
   2  11  17       40.34       36.77      5.10 o 
   3  11  17       88.72       91.03      7.28 o 
   4  11  17       12.93       22.57      7.28 o 
   5  11  17        1.35        3.28      5.46 o 
  -4  12  17        1.93        2.55      4.73 o 
  -3  12  17       40.08       39.06     13.65 o 
  -2  12  17       46.74       44.29      5.10 o 
  -1  12  17       36.06       33.38      4.24 o 
   0  12  17       28.93       22.21      5.46 o 
   1  12  17       36.45       29.13      5.10 o 
   2  12  17       47.27       39.32      6.19 o 
   3  12  17       40.74       37.87      6.92 o 
   4  12  17        1.86       -2.91      5.46 o 
  -3  13  17        4.68        9.04      3.21 o 
  -2  13  17        2.34        6.19      4.73 o 
  -1  13  17       22.71       21.15      3.67 o 
   0  13  17       47.82       54.62      6.19 o 
   1  13  17       22.61       25.12      5.46 o 
   2  13  17        2.30        3.28      4.37 o 
   3  13  17        4.78        2.55      5.46 o 
  -1  14  17       33.61       41.72     11.47 o 
   0  14  17        0.03        0.00      4.37 o 
   1  14  17       33.94       22.57      6.19 o 
   0   0  18     2068.88     2137.84     49.10 o 
   1   0  18       17.21       40.18      7.18 o 
   2   0  18      351.62      386.51      8.20 o 
   3   0  18        5.64        8.50      1.26 o 
   4   0  18     1203.71     1188.46     38.68 o 
   5   0  18        7.98        6.44      4.73 o 
   6   0  18        2.63        0.78      3.50 o 
   7   0  18        7.83        6.19      6.92 o 
  -7   1  18       65.77       41.14      6.55 o 
  -6   1  18       41.43       38.97     11.11 o 
  -5   1  18      327.00      334.18     12.57 o 
  -4   1  18      701.91      715.87     14.16 o 
  -3   1  18       35.53       30.53      3.25 o 
  -2   1  18     1783.93     1781.32     38.94 o 
  -1   1  18     1287.56     1380.20     44.92 o 
   0   1  18      516.90      518.19     16.41 o 
   1   1  18     1309.52     1383.92     24.04 o 
   2   1  18     1811.10     1815.43     28.93 o 
   3   1  18       35.48       31.48      1.76 o 
   4   1  18      707.70      704.19     14.73 o 
   5   1  18      331.27      330.41      7.75 o 
   6   1  18       42.78       45.29      5.64 o 
   7   1  18       67.18       42.97      6.55 o 
  -6   2  18       25.83       26.94      5.10 o 
  -5   2  18      342.61      338.80     13.48 o 
  -4   2  18      362.18      380.01     12.02 o 
  -3   2  18      632.25      651.11     19.45 o 
  -2   2  18      156.48      169.05      5.83 o 
  -1   2  18     1091.03     1145.37     26.45 o 
   0   2  18     3874.55     4229.17     69.60 o 
   1   2  18     1062.52     1017.05     37.61 o 
   2   2  18      146.82      157.71      4.73 o 
   3   2  18      638.40      649.73     28.44 o 
   4   2  18      357.05      370.89     12.39 o 
   5   2  18      347.95      365.39     13.48 o 
   6   2  18       27.14       28.40      5.83 o 
   7   2  18       23.26       16.75      5.83 o 
  -6   3  18      141.14      146.39      7.28 o 
  -5   3  18       46.54       50.61      4.01 o 
  -4   3  18      717.67      728.07     22.97 o 
  -3   3  18      186.40      189.71      7.28 o 
  -2   3  18     2900.33     2925.88     43.28 o 
  -1   3  18      110.75      123.52      3.15 o 
   0   3  18     1073.48     1073.26     36.15 o 
   1   3  18      117.57      132.93      4.73 o 
   2   3  18     2931.81     2807.54     60.14 o 
   3   3  18      184.09      188.67      6.92 o 
   4   3  18      707.79      645.66     22.97 o 
   5   3  18       45.23       43.33      4.01 o 
   6   3  18      140.20      144.57      7.65 o 
   7   3  18       89.92      100.50      7.28 o 
  -6   4  18       19.61       15.29      4.73 o 
  -5   4  18       17.37       13.47      2.91 o 
  -4   4  18      349.83      350.11     10.57 o 
  -3   4  18      134.13      149.98      4.02 o 
  -2   4  18      391.51      397.49     10.27 o 
  -1   4  18     1211.83     1261.89     48.21 o 
   0   4  18     4059.55     3816.49     73.22 o 
   1   4  18     1200.40     1272.68     41.27 o 
   2   4  18      389.07      411.06     14.21 o 
   3   4  18      136.10      148.22      6.92 o 
   4   4  18      339.15      352.29     17.12 o 
   5   4  18       17.15        7.65      3.28 o 
   6   4  18       20.64       17.48      5.46 o 
   7   4  18        8.31        8.01      5.46 o 
  -6   5  18       14.32       14.93      4.73 o 
  -5   5  18      105.21      124.54      4.73 o 
  -4   5  18      280.08      276.84     13.48 o 
  -3   5  18      330.57      328.97      8.45 o 
  -2   5  18       16.94       19.68      2.06 o 
  -1   5  18      131.45      158.19      4.02 o 
   0   5  18      125.02      126.37      4.37 o 
   1   5  18      136.55      156.97      6.19 o 
   2   5  18       17.21       20.39      2.55 o 
   3   5  18      337.57      341.74     11.66 o 
   4   5  18      282.05      291.05     14.21 o 
   5   5  18      106.49       99.41      4.73 o 
   6   5  18       14.80       16.75      5.10 o 
   7   5  18       85.06       80.11      8.37 o 
  -6   6  18       14.64        3.28      4.73 o 
  -5   6  18       62.14       62.26      5.46 o 
  -4   6  18       21.90       18.20      2.91 o 
  -3   6  18      216.73      201.56      4.87 o 
  -2   6  18       90.84      100.34      8.19 o 
  -1   6  18       88.59       93.54      5.46 o 
   0   6  18      352.77      374.20     12.75 o 
   1   6  18       87.46       87.76      4.37 o 
   2   6  18       94.42      112.89      4.37 o 
   3   6  18      215.31      189.40      6.92 o 
   4   6  18       22.74       16.75      2.91 o 
   5   6  18       62.22       75.74      6.92 o 
   6   6  18       14.88       13.11      5.10 o 
   7   6  18       15.62       17.84      5.46 o 
  -5   7  18       55.20       64.45      5.46 o 
  -4   7  18       61.15       65.91      4.01 o 
  -3   7  18       72.71       74.90      4.73 o 
  -2   7  18       43.40       43.94      3.28 o 
  -1   7  18        8.59        8.37      2.91 o 
   0   7  18        7.25        2.18      2.55 o 
   1   7  18        7.97        1.46      2.55 o 
   2   7  18       47.07       49.16      3.64 o 
   3   7  18       73.11       73.19      4.01 o 
   4   7  18       60.31       67.00      3.64 o 
   5   7  18       56.60       47.70      5.83 o 
   6   7  18        0.83        5.10      4.73 o 
  -5   8  18        0.10        6.55      4.00 o 
  -4   8  18       38.19       36.05      4.73 o 
  -3   8  18       52.86       51.53      2.57 o 
  -2   8  18       48.86       38.33      4.92 o 
  -1   8  18      128.99      126.69      4.19 o 
   0   8  18      125.68      121.27      5.10 o 
   1   8  18      132.15      113.99      5.10 o 
   2   8  18       49.25       39.32      3.64 o 
   3   8  18       52.95       63.36      3.64 o 
   4   8  18       38.47       40.05      5.46 o 
   5   8  18        0.14        3.28      4.37 o 
   6   8  18        0.10       -1.82      4.73 o 
  -5   9  18        1.28        4.00      4.73 o 
  -4   9  18       19.55       19.66      4.37 o 
  -3   9  18      149.65      163.15      3.61 o 
  -2   9  18        8.50        9.62      1.92 o 
  -1   9  18       34.05       27.97      7.10 o 
   0   9  18       21.10       22.21      3.28 o 
   1   9  18       32.35       30.95      3.64 o 
   2   9  18        7.86        7.65      2.55 o 
   3   9  18      148.37      154.41      5.10 o 
   4   9  18       19.68       20.39      4.73 o 
   5   9  18        1.24       -1.82      5.10 o 
   6   9  18       13.51       15.66      6.19 o 
  -5  10  18        2.25        2.55      4.73 o 
  -4  10  18       42.89       35.32      5.83 o 
  -3  10  18        2.26        1.49      3.09 o 
  -2  10  18       27.83       28.29      4.01 o 
  -1  10  18      162.45      172.63     12.02 o 
   0  10  18      298.78      300.88     12.02 o 
   1  10  18      165.32      168.98      5.46 o 
   2  10  18       28.07       19.30      4.37 o 
   3  10  18        2.03        1.82      4.00 o 
   4  10  18       43.69       44.42      5.46 o 
   5  10  18        1.98        1.09      5.46 o 
  -4  11  18       10.35       10.56      5.83 o 
  -3  11  18       17.06       14.38      3.76 o 
  -2  11  18       31.53       35.41      4.01 o 
  -1  11  18       32.05       28.90      3.32 o 
   0  11  18      240.38      236.74      8.74 o 
   1  11  18       30.91       24.39      5.10 o 
   2  11  18       30.49       37.50      5.10 o 
   3  11  18       16.90       24.76      5.10 o 
   4  11  18       10.17       14.56      4.73 o 
  -4  12  18       34.77       43.69      6.92 o 
  -3  12  18       38.35       35.11      4.20 o 
  -2  12  18       18.20       16.75      3.35 o 
  -1  12  18       13.81       10.92      3.09 o 
   0  12  18       15.11       10.19      4.00 o 
   1  12  18       14.07       -1.09      7.65 o 
   2  12  18       18.42       17.84      5.10 o 
   3  12  18       38.42       45.51      5.83 o 
   4  12  18       34.15       44.06      6.92 o 
  -3  13  18       19.83       24.20      4.76 o 
  -2  13  18        5.11        8.27      3.21 o 
  -1  13  18        7.39        8.00      3.21 o 
   0  13  18       16.80       21.85      4.73 o 
   1  13  18        7.22       10.19      5.46 o 
   2  13  18        5.16       20.02      5.83 o 
   3  13  18       20.55       15.29      6.19 o 
  -1  14  18       40.63       45.25      5.24 o 
   0  14  18        0.91        3.64      4.37 o 
   1  14  18       40.34       49.52      6.55 o 
   1   0  19       14.03       12.50      4.18 o 
   2   0  19      140.87      129.46     11.29 o 
   3   0  19       29.41       31.83      2.28 o 
   4   0  19      605.66      574.81     12.83 o 
   5   0  19      142.46      160.07      4.19 o 
   6   0  19        1.06        1.04      3.50 o 
   7   0  19       72.88       66.27      7.28 o 
  -7   1  19      132.68      114.34      8.38 o 
  -6   1  19       52.02       42.96      4.12 o 
  -5   1  19      162.40      163.17      5.28 o 
  -4   1  19      441.56      429.94     17.71 o 
  -3   1  19      398.14      376.36      8.06 o 
  -2   1  19      565.28      567.98     14.63 o 
  -1   1  19      853.79      936.40     26.17 o 
   0   1  19     4791.77     5014.16     54.04 o 
   1   1  19      845.07      950.73     20.99 o 
   2   1  19      569.35      580.51     11.08 o 
   3   1  19      397.72      384.21     10.28 o 
   4   1  19      435.68      411.39     14.69 o 
   5   1  19      160.88      153.46      8.74 o 
   6   1  19       50.41       40.01      4.24 o 
   7   1  19      130.49      119.44      9.47 o 
  -6   2  19       79.49       95.76      6.55 o 
  -5   2  19       38.63       40.42      3.64 o 
  -4   2  19      820.75      839.44     25.89 o 
  -3   2  19       44.54       40.79      2.32 o 
  -2   2  19       88.65       88.62      7.83 o 
  -1   2  19      149.41      161.40      4.24 o 
   0   2  19     4719.65     4789.60     76.74 o 
   1   2  19      153.28      161.36      5.10 o 
   2   2  19       86.13       84.48      4.01 o 
   3   2  19       46.78       44.42      4.01 o 
   4   2  19      799.32      828.11     25.89 o 
   5   2  19       38.14       34.95      4.01 o 
   6   2  19       79.78       74.65      6.55 o 
   7   2  19       47.35       44.78      6.55 o 
  -6   3  19      125.14      138.38      7.65 o 
  -5   3  19      122.03      117.62      4.73 o 
  -4   3  19      818.82      842.33     24.07 o 
  -3   3  19      658.99      671.06     18.43 o 
  -2   3  19      107.68      118.13      3.58 o 
  -1   3  19     2066.85     2217.89     88.22 o 
   0   3  19      239.49      243.73      9.47 o 
   1   3  19     2088.18     2285.68     56.37 o 
   2   3  19      113.00      127.10      4.73 o 
   3   3  19      668.63      692.38     25.52 o 
   4   3  19      811.18      816.79     22.97 o 
   5   3  19      119.57      116.89      4.73 o 
   6   3  19      122.54      139.83      7.65 o 
   7   3  19       20.52       10.56      5.10 o 
  -6   4  19        3.21        1.82      4.00 o 
  -5   4  19       57.42       56.07      3.64 o 
  -4   4  19      292.54      326.03      9.84 o 
  -3   4  19      778.61      821.24     18.94 o 
  -2   4  19      753.57      793.81     21.01 o 
  -1   4  19       90.68      100.37      4.73 o 
   0   4  19     2844.69     2823.10     64.54 o 
   1   4  19       83.42       84.85      4.01 o 
   2   4  19      759.00      752.39     29.91 o 
   3   4  19      781.02      825.23     27.35 o 
   4   4  19      294.68      331.13     10.20 o 
   5   4  19       55.95       50.25      4.01 o 
   6   4  19        3.59       10.19      4.73 o 
   7   4  19       29.63       32.40      6.55 o 
  -6   5  19       52.89       53.52      5.83 o 
  -5   5  19      104.00      104.14      4.37 o 
  -4   5  19      219.81      228.73      7.65 o 
  -3   5  19      299.72      322.74      7.31 o 
  -2   5  19      538.55      587.79     16.87 o 
  -1   5  19     1149.97     1209.87     25.81 o 
   0   5  19      394.38      452.24     17.49 o 
   1   5  19     1158.45     1171.43     38.33 o 
   2   5  19      551.93      582.85     23.69 o 
   3   5  19      307.51      329.33     11.29 o 
   4   5  19      217.31      224.00      8.38 o 
   5   5  19      101.42      103.78      4.73 o 
   6   5  19       51.99       43.69      6.55 o 
   7   5  19       35.41       34.59      7.28 o 
  -6   6  19        4.15        3.28      4.73 o 
  -5   6  19      121.78      117.26      6.92 o 
  -4   6  19       90.35       72.83      4.01 o 
  -3   6  19      122.66      123.10      3.61 o 
  -2   6  19       82.94       77.07      3.09 o 
  -1   6  19     1425.03     1419.24     35.79 o 
   0   6  19     3345.86     3316.61     55.74 o 
   1   6  19     1427.28     1430.43     37.61 o 
   2   6  19       85.03       81.20      4.37 o 
   3   6  19      122.20      123.09      5.10 o 
   4   6  19       86.13       76.83      4.01 o 
   5   6  19      120.37      124.54      7.65 o 
   6   6  19        3.69       10.56      5.46 o 
  -5   7  19        1.97        2.18      4.00 o 
  -4   7  19       60.00       54.25      3.64 o 
  -3   7  19      266.11      273.01      5.67 o 
  -2   7  19      166.91      166.80      4.12 o 
  -1   7  19       59.66       53.93      7.10 o 
   0   7  19     1656.01     1722.72     35.80 o 
   1   7  19       61.35       62.27      3.64 o 
   2   7  19      161.39      159.88      5.10 o 
   3   7  19      264.65      274.28     13.48 o 
   4   7  19       58.14       56.07      3.64 o 
   5   7  19        2.09       -0.36      4.00 o 
   6   7  19        9.86       18.20      5.46 o 
  -5   8  19       41.42       48.79      5.83 o 
  -4   8  19       18.56       12.74      4.37 o 
  -3   8  19       19.35       18.63      2.06 o 
  -2   8  19      457.42      468.77     11.59 o 
  -1   8  19      341.36      354.34      7.21 o 
   0   8  19      304.73      340.97     10.20 o 
   1   8  19      341.57      353.02     10.20 o 
   2   8  19      455.09      456.56     16.03 o 
   3   8  19       19.47       26.21      2.91 o 
   4   8  19       18.12       10.92      4.37 o 
   5   8  19       42.11       34.23      5.83 o 
   6   8  19        4.14        0.73      5.10 o 
  -5   9  19        4.91        7.28      4.73 o 
  -4   9  19       48.78       53.16      5.46 o 
  -3   9  19       35.10       37.72      6.92 o 
  -2   9  19        8.01       10.40      1.80 o 
  -1   9  19      725.20      755.91     15.49 o 
   0   9  19        5.80       10.56      2.55 o 
   1   9  19      719.54      741.09     17.86 o 
   2   9  19        9.25       10.92      3.28 o 
   3   9  19       34.83       33.13      4.73 o 
   4   9  19       48.24       40.05      5.46 o 
   5   9  19        5.20        9.83      5.10 o 
  -5  10  19       25.88       29.49      6.19 o 
  -4  10  19       37.74       41.87      5.83 o 
  -3  10  19        9.70       10.08      3.06 o 
  -2  10  19       39.85       34.21      3.35 o 
  -1  10  19       54.55       54.26      2.57 o 
   0  10  19       88.34       74.65      4.01 o 
   1  10  19       53.14       42.97      3.64 o 
   2  10  19       39.77       40.42      5.10 o 
   3  10  19        9.35       12.01      4.00 o 
   4  10  19       36.27       34.23      5.46 o 
   5  10  19       25.84       33.13      6.19 o 
  -4  11  19       60.00       54.62      6.55 o 
  -3  11  19       42.06       52.92      5.64 o 
  -2  11  19       13.76       14.75      7.28 o 
  -1  11  19        1.18        6.55      4.19 o 
   0  11  19        2.04       -1.09      3.64 o 
   1  11  19        1.28        9.47      6.55 o 
   2  11  19       14.02        9.47      4.37 o 
   3  11  19       42.66       52.07      5.83 o 
   4  11  19       61.02       72.82      6.92 o 
  -3  12  19        7.65        3.67      4.37 o 
  -2  12  19       65.55       59.99      4.50 o 
  -1  12  19       27.15       30.15      8.19 o 
   0  12  19       12.76       23.30      5.10 o 
   1  12  19       27.51       17.48      5.10 o 
   2  12  19       66.36       79.74      6.92 o 
   3  12  19        7.69        5.10      4.73 o 
  -2  13  19        4.37        4.05      3.41 o 
  -1  13  19        1.14       -1.01      2.95 o 
   0  13  19      106.73      108.15      7.28 o 
   1  13  19        1.03       -3.28      4.73 o 
   2  13  19        4.05        3.64      4.73 o 
   0  14  19        5.16        5.10      4.37 o 
   0   0  20        7.99       13.47      2.18 o 
   1   0  20      531.86      633.49     28.48 o 
   2   0  20      564.80      564.80     19.24 o 
   3   0  20     1416.56     1473.59     22.28 o 
   4   0  20      130.27      115.40      2.94 o 
   5   0  20       13.08       15.53      2.32 o 
   6   0  20        9.05        9.99      5.10 o 
   7   0  20      122.95      120.17      8.38 o 
  -7   1  20       27.50       32.77      6.19 o 
  -6   1  20      237.95      248.99      6.68 o 
  -5   1  20      145.04      143.00      3.86 o 
  -4   1  20      847.73      852.85     14.38 o 
  -3   1  20      129.02      137.11      7.77 o 
  -2   1  20      202.64      188.86      8.37 o 
  -1   1  20      139.66      131.70     13.60 o 
   0   1  20        4.34       72.23     32.95 o 
   1   1  20      141.23      144.15      7.14 o 
   2   1  20      201.84      202.37     10.18 o 
   3   1  20      125.60      133.06      2.87 o 
   4   1  20      839.32      846.04     14.16 o 
   5   1  20      149.29      145.57      6.19 o 
   6   1  20      239.77      251.16      6.56 o 
   7   1  20       27.18       18.93      6.92 o 
  -6   2  20       17.69       22.94      5.46 o 
  -5   2  20      104.46      111.43      4.73 o 
  -4   2  20      504.80      532.07     19.68 o 
  -3   2  20      177.23      177.40      6.01 o 
  -2   2  20      371.43      359.11      9.92 o 
  -1   2  20      296.82      325.32     20.95 o 
   0   2  20       73.78       77.56      3.64 o 
   1   2  20      299.79      304.25      9.84 o 
   2   2  20      391.89      404.51     13.85 o 
   3   2  20      177.21      169.36      6.92 o 
   4   2  20      515.11      500.37     20.77 o 
   5   2  20      105.70      102.32      4.73 o 
   6   2  20       16.60        0.36      5.10 o 
   7   2  20        7.16       11.65      5.46 o 
  -6   3  20        3.27       -4.00      4.37 o 
  -5   3  20       83.23       85.93      4.37 o 
  -4   3  20      434.85      416.84     17.85 o 
  -3   3  20      818.63      817.45     20.63 o 
  -2   3  20      275.08      277.83      8.04 o 
  -1   3  20      115.62      154.32      4.24 o 
   0   3  20      180.35      209.44      6.56 o 
   1   3  20      120.27      149.32      4.73 o 
   2   3  20      274.32      261.94     10.20 o 
   3   3  20      813.58      826.40     28.08 o 
   4   3  20      434.08      411.74     16.76 o 
   5   3  20       80.48       78.29      4.73 o 
   6   3  20        2.93        0.73      4.37 o 
   7   3  20       30.00       35.68      6.19 o 
  -6   4  20       47.26       39.32      5.83 o 
  -5   4  20       16.60       13.84      2.91 o 
  -4   4  20      347.74      362.85     14.94 o 
  -3   4  20       24.14       20.59      2.32 o 
  -2   4  20        2.29        4.37      1.82 o 
  -1   4  20      625.40      634.88     22.61 o 
   0   4  20     2966.28     2976.89     61.97 o 
   1   4  20      636.56      616.22     28.08 o 
   2   4  20        2.22        4.37      2.18 o 
   3   4  20       27.61       25.85      3.28 o 
   4   4  20      347.91      338.08     14.21 o 
   5   4  20       16.13        9.47      3.28 o 
   6   4  20       47.50       38.23      6.19 o 
   7   4  20       79.20       89.94      8.01 o 
  -6   5  20       14.82       13.84      4.37 o 
  -5   5  20       99.99       99.05      6.19 o 
  -4   5  20      147.10      139.48      5.10 o 
  -3   5  20      303.21      303.47      6.70 o 
  -2   5  20       47.61       51.43      2.62 o 
  -1   5  20     1773.47     1808.01     30.63 o 
   0   5  20     1655.36     1672.66     44.22 o 
   1   5  20     1786.11     1765.48     43.50 o 
   2   5  20       48.64       47.70      3.64 o 
   3   5  20      307.42      318.76     10.56 o 
   4   5  20      143.85      141.30      5.10 o 
   5   5  20       98.78      110.33      6.55 o 
   6   5  20       14.22       17.48      5.10 o 
   7   5  20       36.15       32.04      6.19 o 
  -6   6  20        6.62        4.73      4.73 o 
  -5   6  20       36.11       43.33      5.46 o 
  -4   6  20       69.41       61.90      3.64 o 
  -3   6  20      280.41      296.35     16.57 o 
  -2   6  20     1599.63     1638.50     25.02 o 
  -1   6  20      235.25      232.38      6.56 o 
   0   6  20      397.35      399.00     12.75 o 
   1   6  20      237.18      240.78     10.93 o 
   2   6  20     1597.21     1664.70     33.97 o 
   3   6  20      283.53      276.84      8.74 o 
   4   6  20       68.64       66.27      4.01 o 
   5   6  20       35.80       36.05      5.46 o 
   6   6  20        7.34       10.92      4.73 o 
  -5   7  20       53.58       57.89      5.83 o 
  -4   7  20       20.86       18.57      2.55 o 
  -3   7  20       87.39       88.13      3.09 o 
  -2   7  20      195.40      215.87      5.27 o 
  -1   7  20      105.20       98.04      3.35 o 
   0   7  20        3.24       -1.82      2.91 o 
   1   7  20      107.43      112.52      4.73 o 
   2   7  20      195.25      220.35      7.28 o 
   3   7  20       88.56       87.03      4.37 o 
   4   7  20       21.67       16.75      2.55 o 
   5   7  20       54.01       53.89      5.83 o 
   6   7  20       48.18       52.43      6.55 o 
  -5   8  20        5.39        8.01      4.37 o 
  -4   8  20       26.78       23.67      4.73 o 
  -3   8  20       57.27       58.70      2.57 o 
  -2   8  20       35.61       24.84      3.28 o 
  -1   8  20      436.01      446.95     16.76 o 
   0   8  20      182.64      172.27      5.83 o 
   1   8  20      435.51      469.31     16.76 o 
   2   8  20       36.45       24.39      3.28 o 
   3   8  20       55.24       52.43      3.64 o 
   4   8  20       26.90       32.40      5.10 o 
   5   8  20        5.45        6.19      5.10 o 
   6   8  20       14.34       14.20      5.83 o 
  -5   9  20       13.41       17.84      5.46 o 
  -4   9  20       60.18       88.12      6.55 o 
  -3   9  20      187.22      182.52      5.41 o 
  -2   9  20       77.21       84.98      2.95 o 
  -1   9  20       81.27       87.95      3.21 o 
   0   9  20       74.59       76.47      4.01 o 
   1   9  20       79.40       85.93      4.37 o 
   2   9  20       76.17       72.46      4.01 o 
   3   9  20      189.56      186.46      7.65 o 
   4   9  20       61.28       82.29      6.55 o 
   5   9  20       13.83       14.56      5.10 o 
  -5  10  20       22.50       18.93      5.83 o 
  -4  10  20       46.56       37.14      5.83 o 
  -3  10  20        3.54        3.82      2.57 o 
  -2  10  20       30.17       21.39      3.09 o 
  -1  10  20       36.86       34.43      4.37 o 
   0  10  20       99.08       80.11      4.01 o 
   1  10  20       36.46       21.85      3.28 o 
   2  10  20       29.47       16.38      4.37 o 
   3  10  20        3.43       -2.91      4.37 o 
   4  10  20       45.62       54.25      6.19 o 
   5  10  20       22.31       32.40      6.19 o 
  -4  11  20       71.58       67.36      7.28 o 
  -3  11  20        0.04        1.60      3.21 o 
  -2  11  20        1.87        1.64      3.82 o 
  -1  11  20       45.73       45.56      3.86 o 
   0  11  20       24.85       30.58      4.73 o 
   1  11  20       44.25       52.07      5.10 o 
   2  11  20        1.75        4.73      3.64 o 
   3  11  20        0.04       -4.73      4.73 o 
   4  11  20       71.20       84.47      7.28 o 
  -3  12  20        2.72        0.64      6.01 o 
  -2  12  20       34.41       27.07      4.73 o 
  -1  12  20       16.08       10.25      3.64 o 
   0  12  20       17.00       15.66      4.37 o 
   1  12  20       16.08       12.01      4.73 o 
   2  12  20       33.83       25.12      5.10 o 
   3  12  20        2.35       -2.91      5.46 o 
  -2  13  20        9.36        9.83      3.35 o 
  -1  13  20        5.49        5.64      4.19 o 
   0  13  20       11.60       15.29      4.73 o 
   1  13  20        5.35        6.19      4.73 o 
   2  13  20        9.27        9.47      5.10 o 
   1   0  21       33.34       47.31      2.65 o 
   2   0  21       33.37       43.09      2.02 o 
   3   0  21      416.60      410.74      8.23 o 
   4   0  21      297.81      298.88      6.00 o 
   5   0  21       56.71       54.07      2.83 o 
   6   0  21        1.72       -0.55      3.09 o 
   7   0  21        0.46       -2.55      4.73 o 
  -7   1  21       21.80       22.21      5.46 o 
  -6   1  21       49.64       45.96      4.24 o 
  -5   1  21       69.58       63.36      2.95 o 
  -4   1  21       26.72       32.59      2.62 o 
  -3   1  21      147.98      147.60      3.15 o 
  -2   1  21     1297.15     1347.36     29.15 o 
  -1   1  21       17.96       12.13      4.49 o 
   0   1  21      389.92      428.63     11.30 o 
   1   1  21       15.68       13.93      1.82 o 
   2   1  21     1274.85     1290.15     23.39 o 
   3   1  21      148.40      152.60      4.72 o 
   4   1  21       25.21       30.72      6.06 o 
   5   1  21       68.32       57.97      3.82 o 
   6   1  21       49.10       48.96      8.37 o 
   7   1  21       22.93       21.48      5.46 o 
  -6   2  21       97.34       97.59      7.65 o 
  -5   2  21       52.11       60.08      4.01 o 
  -4   2  21      612.46      595.59     19.68 o 
  -3   2  21       74.19       74.90      2.95 o 
  -2   2  21       20.34       24.11      3.82 o 
  -1   2  21       93.77       96.02      2.83 o 
   0   2  21      203.62      248.80     10.56 o 
   1   2  21       93.12       90.68      3.64 o 
   2   2  21       20.10        0.36      2.91 o 
   3   2  21       73.78       76.10      4.01 o 
   4   2  21      607.00      590.11     19.32 o 
   5   2  21       51.98       41.87      4.01 o 
   6   2  21      100.49       94.68      7.28 o 
   7   2  21       10.50       12.74      5.83 o 
  -6   3  21       67.92       78.65      6.55 o 
  -5   3  21       64.91       60.44      3.64 o 
  -4   3  21      212.89      207.97      6.92 o 
  -3   3  21      104.05       88.52      7.10 o 
  -2   3  21       65.17       62.29      2.57 o 
  -1   3  21      852.24      887.49     24.11 o 
   0   3  21     2662.37     2775.42     60.47 o 
   1   3  21      854.93      883.26     33.20 o 
   2   3  21       59.71       53.89      3.28 o 
   3   3  21       96.82       86.67      4.37 o 
   4   3  21      216.52      215.26      7.65 o 
   5   3  21       63.77       59.35      4.01 o 
   6   3  21       68.60       72.82      6.55 o 
   7   3  21       17.88       30.22      5.46 o 
  -6   4  21        4.89        6.92      4.37 o 
  -5   4  21      161.84      167.52      5.10 o 
  -4   4  21        0.91        5.10      2.55 o 
  -3   4  21      688.83      671.39     17.13 o 
  -2   4  21      190.87      202.57      5.91 o 
  -1   4  21      686.09      682.54     32.09 o 
   0   4  21      162.89      191.94      7.65 o 
   1   4  21      694.17      635.97     28.08 o 
   2   4  21      187.48      198.50      7.65 o 
   3   4  21      693.09      691.23     23.70 o 
   4   4  21        0.77        1.46      2.55 o 
   5   4  21      158.15      168.98      5.46 o 
   6   4  21        4.99        2.91      4.73 o 
   7   4  21       25.15       21.85      5.83 o 
  -6   5  21       48.41       48.79      8.01 o 
  -5   5  21        4.87        9.47      4.37 o 
  -4   5  21       81.29       88.48      4.37 o 
  -3   5  21      230.55      212.18      5.65 o 
  -2   5  21      221.34      220.51      6.19 o 
  -1   5  21     1072.27     1091.05     24.12 o 
   0   5  21        4.23        5.10      2.91 o 
   1   5  21     1059.96     1104.96     32.84 o 
   2   5  21      213.43      208.34      6.56 o 
   3   5  21      223.83      206.88      6.92 o 
   4   5  21       84.37       92.85      4.73 o 
   5   5  21        4.97        8.37      4.00 o 
   6   5  21       47.74       45.51      6.55 o 
   7   5  21        6.48       10.92      5.46 o 
  -6   6  21       12.07        7.65      6.19 o 
  -5   6  21       10.56       16.75      5.46 o 
  -4   6  21        4.00        1.09      2.55 o 
  -3   6  21       10.14       11.62      2.18 o 
  -2   6  21       79.30       81.28      8.92 o 
  -1   6  21      744.48      778.04     18.94 o 
   0   6  21       88.41       75.01      4.37 o 
   1   6  21      750.80      788.34     25.89 o 
   2   6  21       79.97       77.93      4.37 o 
   3   6  21       10.65       15.66      2.91 o 
   4   6  21        4.23        0.36      2.55 o 
   5   6  21       10.22        8.01      6.92 o 
   6   6  21       11.30       15.29      5.83 o 
  -5   7  21       28.43       25.12      5.10 o 
  -4   7  21       18.02       24.76      4.37 o 
  -3   7  21      205.00      192.75      4.36 o 
  -2   7  21      334.07      327.87     16.58 o 
  -1   7  21      323.46      318.60      7.08 o 
   0   7  21        0.06        0.36      2.55 o 
   1   7  21      331.33      337.71     10.20 o 
   2   7  21      341.48      324.60      9.47 o 
   3   7  21      207.12      196.67      6.56 o 
   4   7  21       17.78       22.94      4.37 o 
   5   7  21       28.34       31.68      5.46 o 
   6   7  21       15.63       25.85      5.83 o 
  -5   8  21        8.56        9.83      4.37 o 
  -4   8  21       21.55       16.75      4.73 o 
  -3   8  21        1.21        3.09      1.80 o 
  -2   8  21      189.05      179.98      8.74 o 
  -1   8  21      160.77      169.72      4.55 o 
   1   8  21      165.16      181.37      6.19 o 
   2   8  21      187.44      174.45      5.83 o 
   3   8  21        1.01        0.00      2.55 o 
   4   8  21       21.54       26.58      4.73 o 
   5   8  21        8.24        7.28      5.46 o 
   6   8  21        1.73       -1.09      5.83 o 
  -5   9  21       16.65       15.29      5.10 o 
  -4   9  21       22.13       29.49      5.10 o 
  -3   9  21        2.93       -2.95      2.95 o 
  -2   9  21       12.57       13.47      2.06 o 
  -1   9  21       80.21       76.89      8.56 o 
   0   9  21        0.20       -2.55      2.55 o 
   1   9  21       79.84       70.28      4.37 o 
   2   9  21       11.74       14.20      2.91 o 
   3   9  21        2.64       -4.37      4.37 o 
   4   9  21       21.51       22.94      5.10 o 
   5   9  21       16.98       27.31      5.83 o 
  -5  10  21       35.46       18.20      6.55 o 
  -4  10  21       62.54       64.45      6.55 o 
  -3  10  21       32.85       31.66      5.64 o 
  -2  10  21       36.17       27.06      3.47 o 
  -1  10  21        9.61        8.61      4.00 o 
   0  10  21       14.76       22.21      2.55 o 
   1  10  21        9.42        3.64      4.00 o 
   2  10  21       36.49       32.77      5.10 o 
   3  10  21       32.20       28.04      6.55 o 
   4  10  21       64.36       73.55      6.55 o 
   5  10  21       35.22       24.03      6.55 o 
  -4  11  21       25.33       37.14      5.83 o 
  -3  11  21       10.75       11.36      3.21 o 
  -2  11  21       38.32       30.08      3.60 o 
  -1  11  21       24.72       23.44      3.60 o 
   0  11  21        4.90        6.55      4.37 o 
   1  11  21       23.62       31.31      5.10 o 
   2  11  21       38.18       41.51      5.10 o 
   3  11  21       10.69       14.93      5.10 o 
   4  11  21       25.48       31.31      6.19 o 
  -3  12  21       16.53       10.37      8.19 o 
  -2  12  21       20.76       22.31      3.73 o 
  -1  12  21        1.28        3.11      3.06 o 
   0  12  21       11.49       17.48      7.65 o 
   1  12  21        1.46       -1.09      4.37 o 
   2  12  21       21.13       23.30      5.46 o 
   3  12  21       16.18       10.92      7.28 o 
  -2  13  21        4.54        5.46      5.64 o 
  -1  13  21        9.99        7.18      3.21 o 
   0  13  21       77.92       77.92      7.28 o 
   1  13  21        9.77        8.37      4.73 o 
   2  13  21        4.39       13.11      5.10 o 
   0   0  22        0.34        1.09      1.46 o 
   1   0  22       18.44       19.74      2.81 o 
   2   0  22        1.12        6.37      1.76 o 
   3   0  22       93.87      100.13      2.59 o 
   4   0  22      134.23      144.60      3.15 o 
   5   0  22        5.49        5.95      1.92 o 
   6   0  22        4.76        5.46      3.09 o 
   7   0  22        7.16       10.56      7.65 o 
  -7   1  22        3.07        1.09      7.65 o 
  -6   1  22       28.57       28.17      3.73 o 
  -5   1  22      130.27      133.40      6.37 o 
  -4   1  22      889.05      862.28     13.54 o 
  -3   1  22      543.10      554.01     13.38 o 
  -2   1  22      318.39      312.75     13.77 o 
  -1   1  22       85.29       80.76     10.49 o 
   0   1  22        0.38        3.28      2.18 o 
   1   1  22       84.42       89.77      6.40 o 
   2   1  22      326.60      324.25     10.40 o 
   3   1  22      535.68      565.80     20.47 o 
   4   1  22      888.21      859.11     14.03 o 
   5   1  22      132.32      138.62      3.60 o 
   6   1  22       27.77       29.60      5.46 o 
   7   1  22        3.26        6.92      4.73 o 
  -6   2  22       24.02       26.21      5.46 o 
  -5   2  22      137.36      146.03      5.10 o 
  -4   2  22      211.81      209.06      7.28 o 
  -3   2  22       54.61       57.48      2.83 o 
  -2   2  22      836.78      830.13     37.94 o 
  -1   2  22       57.30       56.81      2.32 o 
   0   2  22        2.39        2.55      1.82 o 
   1   2  22       53.18       51.34      3.28 o 
   2   2  22      822.53      815.96     29.55 o 
   3   2  22       55.25       44.06      4.01 o 
   4   2  22      213.53      221.08      7.65 o 
   5   2  22      136.20      128.18      5.10 o 
   6   2  22       23.46       12.02      5.83 o 
   7   2  22        5.88       14.56      7.65 o 
  -6   3  22       13.62        9.83      4.73 o 
  -5   3  22       59.53       58.62      3.64 o 
  -4   3  22      160.66      175.17      5.83 o 
  -3   3  22      133.50      129.06      6.19 o 
  -2   3  22      449.06      494.01     15.12 o 
  -1   3  22      255.95      261.01      7.72 o 
   0   3  22      148.83      142.77      4.73 o 
   1   3  22      254.01      262.66      8.74 o 
   2   3  22      449.43      421.65     15.67 o 
   3   3  22      132.97      139.12      5.10 o 
   4   3  22      157.17      153.68      5.46 o 
   5   3  22       57.71       56.07      4.01 o 
   6   3  22       12.96       17.11      5.46 o 
   7   3  22        0.49       -1.46      5.10 o 
  -6   4  22       14.53       13.11      4.73 o 
  -5   4  22       43.88       28.40      5.10 o 
  -4   4  22       73.93       75.37      4.01 o 
  -3   4  22     1147.27     1158.95     20.88 o 
  -2   4  22      155.54      162.95      4.10 o 
  -1   4  22      245.42      274.07      6.79 o 
   0   4  22        1.76       -1.46      1.82 o 
   1   4  22      255.35      286.69      9.47 o 
   2   4  22      155.53      159.52      5.10 o 
   3   4  22     1132.16     1148.25     28.10 o 
   4   4  22       75.21       79.38      4.37 o 
   5   4  22       44.57       33.13      7.28 o 
   6   4  22       14.05       23.67      5.83 o 
   7   4  22       30.48       32.40      5.46 o 
  -6   5  22       79.62       99.40      6.92 o 
  -5   5  22       11.35       15.66      4.37 o 
  -4   5  22      230.07      213.43      6.92 o 
  -3   5  22       75.75       76.84      3.09 o 
  -2   5  22      114.57      118.73      6.37 o 
  -1   5  22      695.20      702.31     29.90 o 
   0   5  22      119.83      124.55      5.46 o 
   1   5  22      687.49      725.93     29.17 o 
   2   5  22      111.99      117.99      4.73 o 
   3   5  22       75.57       73.92      4.37 o 
   4   5  22      232.42      246.21     11.29 o 
   5   5  22       12.15        7.28      5.83 o 
   6   5  22       80.17      104.50      7.65 o 
  -6   6  22       24.78       12.38      5.46 o 
  -5   6  22       67.96       83.02      6.55 o 
  -4   6  22       29.29       24.76      3.28 o 
  -3   6  22      102.78      112.84      8.74 o 
  -2   6  22      574.52      558.23     27.15 o 
  -1   6  22      410.13      406.57      8.50 o 
   0   6  22       58.80       45.52      4.01 o 
   1   6  22      418.63      426.69     12.75 o 
   2   6  22      591.31      581.72     19.68 o 
   3   6  22      103.34      113.25      5.10 o 
   4   6  22       28.79       26.58      3.28 o 
   5   6  22       66.50       62.99      6.19 o 
   6   6  22       23.62       25.85      6.19 o 
  -5   7  22       52.15       59.35      5.83 o 
  -4   7  22       40.43       36.05      4.73 o 
  -3   7  22      111.19      104.92      4.92 o 
  -2   7  22       70.09       81.78      3.09 o 
  -1   7  22     1128.89     1135.79     42.69 o 
   0   7  22      221.38      226.55      7.28 o 
   1   7  22     1138.34     1151.84     25.90 o 
   2   7  22       67.31       73.92      4.37 o 
   3   7  22      110.87       98.68      4.73 o 
   4   7  22       38.78       37.14      5.10 o 
   5   7  22       50.04       50.97      6.19 o 
   6   7  22       30.79       38.59      6.55 o 
  -5   8  22        6.21        6.92      4.37 o 
  -4   8  22       48.97       59.35      5.83 o 
  -3   8  22       65.96       65.65      5.64 o 
  -2   8  22      281.16      248.11      5.85 o 
  -1   8  22      355.62      365.79     15.12 o 
   0   8  22      695.73      711.93     20.78 o 
   1   8  22      349.10      356.65     13.48 o 
   2   8  22      279.39      236.76      7.29 o 
   3   8  22       68.11       80.11      4.01 o 
   4   8  22       48.61       47.33      5.46 o 
   5   8  22        6.16       -4.37      4.37 o 
   6   8  22       14.41        1.46      8.01 o 
  -5   9  22       62.80       61.17      6.55 o 
  -4   9  22       12.62       13.47      4.73 o 
  -3   9  22       15.43        6.59      2.69 o 
  -2   9  22       79.22       81.03      2.83 o 
  -1   9  22      233.17      238.81      5.32 o 
   0   9  22       57.89       55.35      3.64 o 
   1   9  22      233.67      244.03      6.56 o 
   2   9  22       81.16       93.94      4.01 o 
   3   9  22       15.88       12.01      4.37 o 
   4   9  22       11.86       10.92      4.37 o 
   5   9  22       62.42       60.44      6.55 o 
  -5  10  22       11.69       16.02      5.83 o 
  -4  10  22       19.35       19.66      5.10 o 
  -3  10  22       51.82       51.53      4.24 o 
  -2  10  22       62.61       58.91      7.83 o 
  -1  10  22       56.14       78.33      4.12 o 
   0  10  22        6.02        5.83      3.64 o 
   1  10  22       57.95       59.71      5.83 o 
   2  10  22       64.18       58.99      5.83 o 
   3  10  22       52.17       57.89      5.83 o 
   4  10  22       19.67       18.57      5.10 o 
   5  10  22       11.15       25.85      5.83 o 
  -4  11  22       32.61       35.68      5.83 o 
  -3  11  22        3.23        3.64      4.55 o 
  -2  11  22       11.38       13.30      3.32 o 
  -1  11  22        1.32       -1.06      2.69 o 
   0  11  22       57.62       56.07      5.46 o 
   1  11  22        1.18        5.46      4.37 o 
   2  11  22       10.89       14.20      4.37 o 
   3  11  22        3.36       -1.09      4.37 o 
   4  11  22       33.23       49.52      6.55 o 
  -3  12  22       15.29       13.79      3.98 o 
  -2  12  22        6.20        6.37      6.37 o 
  -1  12  22       43.27       48.77      3.98 o 
   0  12  22       12.08        5.10      4.37 o 
   1  12  22       42.85       42.24      5.83 o 
   2  12  22        6.46        2.91      4.73 o 
   3  12  22       15.26       22.57      5.83 o 
  -2  13  22       16.66       22.18      3.98 o 
  -1  13  22       13.35       22.08      3.67 o 
   0  13  22        8.92        9.83      4.73 o 
   1  13  22       13.58        9.47      5.10 o 
   2  13  22       16.99       25.12      5.83 o 
   1   0  23        3.17        6.88      1.64 o 
   2   0  23      439.97      464.52      9.18 o 
   3   0  23      400.23      401.36      7.57 o 
   4   0  23        5.01        8.08      1.68 o 
   5   0  23       77.92       81.06      4.37 o 
   6   0  23        0.68       -3.41      4.87 o 
   7   0  23       27.76       19.66      6.19 o 
  -7   1  23       45.00       37.14      6.92 o 
  -6   1  23       25.16       26.94      3.84 o 
  -5   1  23       30.29       34.99      2.57 o 
  -4   1  23      312.84      314.49      5.68 o 
  -3   1  23      131.87      129.34      4.02 o 
  -2   1  23      107.17      102.60      2.77 o 
  -1   1  23      628.65      631.63     16.61 o 
   0   1  23       10.18       11.75      1.54 o 
   1   1  23      627.65      635.32     21.80 o 
   2   1  23      102.42      105.88      8.56 o 
   3   1  23      127.13      126.70      3.25 o 
   4   1  23      316.47      325.26      6.14 o 
   5   1  23       29.04       28.28      3.46 o 
   6   1  23       24.52       33.81      4.73 o 
   7   1  23       45.72       40.42      6.55 o 
  -6   2  23       24.85       29.13      5.46 o 
  -5   2  23       45.10       46.24      3.64 o 
  -4   2  23        8.94        5.46      3.28 o 
  -3   2  23      898.13      880.02     24.25 o 
  -2   2  23      195.57      197.14      5.83 o 
  -1   2  23        6.41        4.73      1.54 o 
   0   2  23       49.38       34.59      2.91 o 
   1   2  23        8.01        7.28      2.91 o 
   2   2  23      195.42      186.85      6.19 o 
   3   2  23      892.12      835.59     26.26 o 
   4   2  23        8.43        9.47      2.91 o 
   5   2  23       45.38       35.68      3.64 o 
   6   2  23       24.47       29.86      5.83 o 
   7   2  23       63.92       75.01      8.74 o 
  -6   3  23       11.75        8.74      4.37 o 
  -5   3  23       76.24       77.56      4.01 o 
  -4   3  23      206.24      199.22      7.28 o 
  -3   3  23      116.41      113.98      4.55 o 
  -2   3  23      189.50      181.22      7.65 o 
  -1   3  23      216.41      233.39      5.86 o 
   0   3  23      157.88      167.54      6.92 o 
   1   3  23      208.37      221.10      7.65 o 
   2   3  23      194.89      198.14      8.74 o 
   3   3  23      114.55      113.62      4.73 o 
   4   3  23      203.53      201.41      6.19 o 
   5   3  23       76.23       83.38      4.37 o 
   6   3  23       11.72       20.02      4.73 o 
   7   3  23        9.69        9.47      5.10 o 
  -6   4  23       58.05       61.90      6.92 o 
  -5   4  23       40.39       44.42      5.83 o 
  -4   4  23      107.34      109.97      5.10 o 
  -3   4  23      116.26      113.49      5.83 o 
  -2   4  23      423.79      459.58     14.94 o 
  -1   4  23      542.70      542.31     21.14 o 
   0   4  23      159.90      160.25      6.19 o 
   1   4  23      533.64      537.64     24.42 o 
   2   4  23      424.85      462.05     13.48 o 
   3   4  23      113.79      104.88      4.73 o 
   4   4  23      106.30      110.34      5.10 o 
   5   4  23       42.31       33.50      5.83 o 
   6   4  23       56.79       52.80      6.55 o 
   7   4  23        6.22        0.36      4.73 o 
  -6   5  23       26.90       34.59      6.55 o 
  -5   5  23      252.08      278.63      9.47 o 
  -4   5  23      270.80      266.99     10.56 o 
  -3   5  23      337.59      355.08     16.21 o 
  -2   5  23       96.69       99.26      3.21 o 
  -1   5  23     1117.25     1152.04     22.32 o 
   0   5  23      748.55      796.39     27.35 o 
   1   5  23     1133.34     1221.04     31.38 o 
   2   5  23       97.21       81.57      4.37 o 
   3   5  23      340.27      339.17     14.57 o 
   4   5  23      269.16      272.82     10.20 o 
   5   5  23      246.88      246.57      9.11 o 
   6   5  23       27.21       39.32      6.55 o 
  -6   6  23       42.53       41.87      6.19 o 
  -5   6  23       31.29       30.58      5.10 o 
  -4   6  23       30.40       26.58      2.91 o 
  -3   6  23      733.64      714.24     12.36 o 
  -2   6  23      545.29      514.24     12.89 o 
  -1   6  23      212.64      202.79      8.20 o 
   0   6  23      111.71       99.42      4.37 o 
   1   6  23      207.36      203.24      6.19 o 
   2   6  23      541.98      517.88     17.86 o 
   3   6  23      725.55      736.73     17.86 o 
   4   6  23       28.68       26.21      3.28 o 
   5   6  23       31.89       15.29      5.46 o 
   6   6  23       42.50       31.31      6.55 o 
  -5   7  23        9.81       12.38      4.73 o 
  -4   7  23       65.37       72.10      5.83 o 
  -3   7  23      465.92      492.46      9.02 o 
  -2   7  23      414.72      432.37     10.31 o 
  -1   7  23      544.86      564.96     23.14 o 
   0   7  23     1339.68     1328.90     27.74 o 
   1   7  23      539.09      572.17     18.59 o 
   2   7  23      410.23      445.23     14.57 o 
   3   7  23      463.92      463.83     12.75 o 
   4   7  23       66.33       80.83      5.83 o 
   5   7  23       10.21       24.39      5.10 o 
   6   7  23       75.66       87.75      7.65 o 
  -5   8  23        8.95       13.47      4.73 o 
  -4   8  23       21.92       17.11      4.73 o 
  -3   8  23       79.55       68.46      7.65 o 
  -2   8  23      407.55      440.01     15.12 o 
  -1   8  23      498.86      506.79     10.43 o 
   0   8  23      368.38      353.02     13.48 o 
   1   8  23      496.86      497.39     15.30 o 
   2   8  23      416.20      408.42     12.39 o 
   3   8  23       80.63       73.19      5.83 o 
   4   8  23       21.27        9.10      4.73 o 
   5   8  23        9.42       16.75      6.19 o 
  -5   9  23       77.51       97.58      7.65 o 
  -4   9  23        7.61        8.37      4.37 o 
  -3   9  23        3.94        0.73      2.83 o 
  -2   9  23       81.53       89.91      4.35 o 
  -1   9  23       37.98       36.19      3.46 o 
   0   9  23       42.10       58.99      3.64 o 
   1   9  23       35.88       43.33      3.64 o 
   2   9  23       83.89       78.65      6.19 o 
   3   9  23        3.97        4.73      4.37 o 
   4   9  23        8.19       10.56      4.73 o 
   5   9  23       76.92      103.41     10.20 o 
  -4  10  23        6.33        5.46      4.73 o 
  -3  10  23       83.37       82.03      6.19 o 
  -2  10  23       68.99       54.34      6.92 o 
  -1  10  23       23.21       25.16      3.32 o 
   0  10  23       21.40       14.20      4.37 o 
   1  10  23       22.25        9.83      4.73 o 
   2  10  23       68.62       54.62      6.55 o 
   3  10  23       85.25       90.30      6.55 o 
   4  10  23        6.80       10.19      7.65 o 
  -4  11  23        5.08       13.84      6.19 o 
  -3  11  23       21.41       19.35      3.86 o 
  -2  11  23       14.10        8.50      3.47 o 
  -1  11  23       78.71       84.94      4.76 o 
   0  11  23      144.33      168.60      8.01 o 
   1  11  23       78.00       80.83      6.55 o 
   2  11  23       14.21       18.20      5.10 o 
   3  11  23       22.06       32.40      5.46 o 
   4  11  23        4.69        6.92      5.10 o 
  -3  12  23       45.42       51.73      4.61 o 
  -2  12  23        2.18        3.85      4.73 o 
  -1  12  23       23.55       26.91      3.73 o 
   0  12  23        2.67        5.83      6.92 o 
   1  12  23       23.16       18.57      5.10 o 
   2  12  23        2.27       12.38      6.92 o 
   3  12  23       45.92       45.88      6.92 o 
  -1  13  23       16.48       19.58      5.10 o 
   0  13  23        0.16        7.28      6.55 o 
   1  13  23       16.53       21.48      5.46 o 
   0   0  24        4.50        2.55      1.82 o 
   1   0  24      228.52      286.76      8.26 o 
   2   0  24       18.67       68.70     10.53 o 
   3   0  24      237.28      240.56      4.76 o 
   4   0  24      109.24      103.36      2.80 o 
   5   0  24       10.49       10.46      2.06 o 
   6   0  24       64.75       81.31      9.83 o 
   7   0  24       46.58       64.45      7.28 o 
  -7   1  24       21.00       30.95      8.37 o 
  -6   1  24       76.57       84.66      7.83 o 
  -5   1  24        7.58       11.74      2.37 o 
  -4   1  24      147.02      146.78      3.15 o 
  -3   1  24      586.61      577.11     22.71 o 
  -2   1  24     1107.90     1150.97     22.82 o 
  -1   1  24      490.08      483.63     10.38 o 
   0   1  24       62.15       55.41      4.19 o 
   1   1  24      479.44      477.29      9.39 o 
   2   1  24     1132.67     1138.58     19.29 o 
   3   1  24      576.50      604.48     15.93 o 
   4   1  24      150.71      155.66      3.74 o 
   5   1  24        7.64       10.82      2.06 o 
   6   1  24       76.63       91.37      4.76 o 
   7   1  24       20.90       20.39      5.83 o 
  -6   2  24        6.39       14.93      5.83 o 
  -5   2  24       99.65      111.06      4.37 o 
  -4   2  24        0.47        2.55      2.55 o 
  -3   2  24       14.70       11.92      2.44 o 
  -2   2  24      162.15      172.64      5.46 o 
  -1   2  24      493.62      490.23     11.33 o 
   0   2  24        2.48        2.55      1.82 o 
   1   2  24      507.13      501.91     15.67 o 
   2   2  24      163.64      177.00      5.46 o 
   3   2  24       15.73       13.47      3.28 o 
   4   2  24        0.48        1.09      2.55 o 
   5   2  24       99.10      100.50      4.37 o 
   6   2  24        6.60        2.55      4.37 o 
   7   2  24       19.90       16.75      5.46 o 
  -6   3  24        9.31        6.92      4.37 o 
  -5   3  24      189.37      193.75      8.01 o 
  -4   3  24       70.44       69.18      4.37 o 
  -3   3  24      167.65      176.16      4.50 o 
  -2   3  24       30.36       24.39      2.06 o 
  -1   3  24       92.37       82.29      3.82 o 
   0   3  24        4.33        9.83      2.55 o 
   1   3  24       91.02       79.02      3.64 o 
   2   3  24       29.96       27.31      3.28 o 
   3   3  24      171.26      177.73      6.92 o 
   4   3  24       73.22       72.83      4.37 o 
   5   3  24      189.91      195.57      8.38 o 
   6   3  24        9.77        9.10      4.73 o 
   7   3  24        1.46       -1.09      4.73 o 
  -6   4  24       93.80      101.59      7.65 o 
  -5   4  24      161.47      162.06      8.01 o 
  -4   4  24      304.86      307.08     12.02 o 
  -3   4  24       34.72       33.07      2.44 o 
  -2   4  24      486.79      488.23     14.43 o 
  -1   4  24      201.31      220.63      5.79 o 
   0   4  24      176.27      183.20      7.28 o 
   1   4  24      202.84      221.09      8.01 o 
   2   4  24      491.93      498.91     19.68 o 
   3   4  24       35.57       33.86      3.28 o 
   4   4  24      299.64      320.55     12.02 o 
   5   4  24      160.53      172.25      8.01 o 
   6   4  24       94.08      102.32      8.01 o 
  -6   5  24       21.25       27.67      8.37 o 
  -5   5  24       11.58       15.29      4.73 o 
  -4   5  24      120.76      128.18      4.73 o 
  -3   5  24      858.62      822.77     14.04 o 
  -2   5  24      497.23      473.12     12.60 o 
  -1   5  24      101.03      106.65      5.83 o 
   0   5  24        3.89        2.18      2.55 o 
   1   5  24       99.44      115.07      4.73 o 
   2   5  24      489.76      442.77     17.13 o 
   3   5  24      871.56      833.21     19.69 o 
   4   5  24      120.29      116.89      4.73 o 
   5   5  24       11.49        9.83      5.10 o 
   6   5  24       22.10       41.14      8.37 o 
  -6   6  24       25.21       10.19      6.19 o 
  -5   6  24        6.76        0.73      4.00 o 
  -4   6  24        4.57        0.00      3.64 o 
  -3   6  24       14.38       12.91      2.32 o 
  -2   6  24      452.23      441.35     12.57 o 
  -1   6  24      142.78      137.14      5.83 o 
   0   6  24       29.87       22.21      2.91 o 
   1   6  24      136.81      117.63      5.10 o 
   2   6  24      451.38      440.53     16.40 o 
   3   6  24       13.79       14.56      3.28 o 
   4   6  24        4.53        2.18      6.19 o 
   5   6  24        7.09        6.55      4.73 o 
   6   6  24       25.06       27.31      6.19 o 
  -5   7  24      126.57      127.09      7.65 o 
  -4   7  24       45.07       54.62      5.10 o 
  -3   7  24      228.24      233.92      6.42 o 
  -2   7  24       76.25       80.84      3.21 o 
  -1   7  24       91.35       82.76      3.32 o 
   0   7  24        1.32       -0.36      2.91 o 
   1   7  24       91.42       99.41      4.73 o 
   2   7  24       81.58       88.48      4.73 o 
   3   7  24      224.50      215.61      8.74 o 
   4   7  24       46.21       46.24      5.46 o 
   5   7  24      127.65      119.08      7.65 o 
   6   7  24       64.05       77.56      7.65 o 
  -5   8  24        9.89        2.55      5.10 o 
  -4   8  24       42.81       40.42      5.46 o 
  -3   8  24       23.65       19.69      7.83 o 
  -2   8  24      824.04      762.97     34.63 o 
  -1   8  24       39.96       44.86      2.83 o 
   0   8  24      254.43      238.58      6.92 o 
   1   8  24       39.96       44.42      4.01 o 
   2   8  24      824.85      784.56     15.31 o 
   3   8  24       23.27       19.66      4.37 o 
   4   8  24       45.06       38.60      5.10 o 
   5   8  24       10.23       10.92      5.46 o 
  -5   9  24       79.76      107.42      8.01 o 
  -4   9  24       21.68       14.20      5.83 o 
  -3   9  24       91.19      102.83      5.02 o 
  -2   9  24      151.67      161.42      5.41 o 
  -1   9  24       64.31       64.64      2.73 o 
   0   9  24        0.86        4.00      2.55 o 
   1   9  24       63.71       68.09      4.01 o 
   2   9  24      151.20      162.78      7.28 o 
   3   9  24       90.43      104.87      6.55 o 
   4   9  24       21.75       24.03      5.10 o 
   5   9  24       79.90       99.40      8.37 o 
  -4  10  24        6.61        0.73      5.83 o 
  -3  10  24       16.18       21.40      3.58 o 
  -2  10  24        7.35        6.33      3.06 o 
  -1  10  24       97.31       94.99     17.84 o 
   0  10  24       19.06        5.46      4.73 o 
   1  10  24       96.24       81.93      6.92 o 
   2  10  24        7.17        3.64      4.00 o 
   3  10  24       15.80       17.11      5.10 o 
   4  10  24        6.45        2.55      5.46 o 
  -3  11  24        2.49        7.73      3.47 o 
  -2  11  24       16.58       20.55      3.35 o 
  -1  11  24       12.89        9.94      3.32 o 
   0  11  24       17.68       11.29      4.37 o 
   1  11  24       13.33       12.74      4.73 o 
   2  11  24       16.48       26.94      5.46 o 
   3  11  24        2.33       14.56      4.73 o 
  -2  12  24       23.50       19.52      4.12 o 
  -1  12  24       11.66        6.93      3.47 o 
   0  12  24        0.50       -3.28      3.64 o 
   1  12  24       11.33       13.11      5.10 o 
   2  12  24       23.12        9.83      5.46 o 
  -1  13  24        0.18        2.86      3.47 o 
   0  13  24       43.66       43.33      6.19 o 
   1  13  24        0.16        2.55      4.73 o 
   1   0  25      269.80      283.40      6.79 o 
   2   0  25     2452.36     2354.38     47.05 o 
   3   0  25       47.55       55.73      8.76 o 
   4   0  25      194.57      195.68      3.85 o 
   5   0  25        2.26       -0.36      3.03 o 
   6   0  25       34.73       45.16      4.12 o 
   7   0  25        8.88       13.84      5.46 o 
  -7   1  25        3.76        7.28      6.55 o 
  -6   1  25       35.08       33.85      3.98 o 
  -5   1  25      343.19      351.26      7.08 o 
  -4   1  25      340.05      371.52      8.06 o 
  -3   1  25      886.14      878.59     21.22 o 
  -2   1  25      116.86      113.39      7.84 o 
  -1   1  25       30.44       27.11      3.57 o 
   0   1  25      413.06      414.65     27.70 o 
   1   1  25       34.27       33.60      3.29 o 
   2   1  25      116.87      134.21      3.07 o 
   3   1  25      890.46      889.53     14.58 o 
   4   1  25      337.43      356.05      7.91 o 
   5   1  25      342.61      360.88      7.08 o 
   6   1  25       34.35       39.69      4.20 o 
   7   1  25        3.71        7.65      4.73 o 
  -6   2  25       10.46       20.39      5.83 o 
  -5   2  25       15.58       13.84      4.37 o 
  -4   2  25       17.76       22.57      3.28 o 
  -3   2  25     1052.81     1017.31     18.17 o 
  -2   2  25      348.00      350.38     11.11 o 
  -1   2  25      497.48      497.82     11.21 o 
   0   2  25        5.71        9.83      2.55 o 
   1   2  25      500.96      485.85     15.67 o 
   2   2  25      349.07      367.99     13.84 o 
   3   2  25     1047.77     1015.25     26.27 o 
   4   2  25       18.33       12.38      3.28 o 
   5   2  25       15.16       17.48      4.73 o 
   6   2  25       10.14       -0.36      5.46 o 
   7   2  25       10.44       18.57      7.65 o 
  -6   3  25       35.90       27.67      5.46 o 
  -5   3  25       49.95       62.63      5.46 o 
  -4   3  25      771.37      768.85     16.77 o 
  -3   3  25       13.31       11.71      2.18 o 
  -2   3  25       18.58       17.12      2.06 o 
  -1   3  25      325.56      327.59      8.58 o 
   0   3  25      286.91      327.88     13.12 o 
   1   3  25      328.04      323.53     11.66 o 
   2   3  25       19.64       17.48      2.91 o 
   3   3  25       13.70       12.38      2.91 o 
   4   3  25      770.94      766.30     16.77 o 
   5   3  25       47.60       68.45      6.55 o 
   6   3  25       35.99       36.05      5.83 o 
  -6   4  25       59.16       69.18      6.55 o 
  -5   4  25       63.77       62.63      5.83 o 
  -4   4  25       45.87       39.32      4.01 o 
  -3   4  25       31.02       27.41      3.64 o 
  -2   4  25      278.63      262.52      5.91 o 
  -1   4  25      348.31      333.58      8.09 o 
   0   4  25      190.75      185.03      6.92 o 
   1   4  25      352.12      339.20     10.57 o 
   2   4  25      268.70      257.54      8.38 o 
   3   4  25       30.18       29.86      3.28 o 
   4   4  25       43.63       33.13      3.64 o 
   5   4  25       62.71       44.06      6.19 o 
   6   4  25       58.33       69.91      7.65 o 
  -6   5  25        0.95        4.37      4.73 o 
  -5   5  25      131.62      138.38      8.38 o 
  -4   5  25       25.63       20.03      2.91 o 
  -3   5  25      117.28       99.24      4.37 o 
  -2   5  25      157.39      172.63      4.12 o 
  -1   5  25     1002.25     1030.18     19.46 o 
   0   5  25      976.16     1000.96     26.99 o 
   1   5  25      989.82     1000.59     26.63 o 
   2   5  25      158.45      165.34      5.46 o 
   3   5  25      114.59      101.23      4.73 o 
   4   5  25       24.13       22.94      2.91 o 
   5   5  25      136.67      145.66      8.01 o 
   6   5  25        0.85        0.73      5.46 o 
  -6   6  25       68.80       51.34      7.65 o 
  -5   6  25       70.95       56.07      6.92 o 
  -4   6  25       67.45       48.79      6.19 o 
  -3   6  25       81.58       84.31      5.64 o 
  -2   6  25     1374.72     1363.95     17.42 o 
  -1   6  25      209.63      199.92     14.75 o 
   0   6  25        1.55        5.46      2.55 o 
   1   6  25      216.95      213.44      6.92 o 
   2   6  25     1380.87     1429.23     25.91 o 
   3   6  25       77.68       70.64      4.01 o 
   4   6  25       67.03       56.44      5.46 o 
   5   6  25       70.28       49.88      7.28 o 
   6   6  25       68.79       48.79      7.65 o 
  -5   7  25        1.49       -0.36      4.37 o 
  -4   7  25       50.15       49.15      5.46 o 
  -3   7  25       63.46       59.90      2.57 o 
  -2   7  25      241.47      235.67      9.47 o 
  -1   7  25      162.82      149.18      7.83 o 
   0   7  25     1763.85     1788.48     28.85 o 
   1   7  25      165.47      146.04      5.46 o 
   2   7  25      241.73      240.39      6.92 o 
   3   7  25       64.59       66.63      3.64 o 
   4   7  25       48.43       40.78      6.19 o 
   5   7  25        1.40        4.73      5.10 o 
   6   7  25        6.23        8.01      5.83 o 
  -5   8  25        8.33        3.28      4.73 o 
  -4   8  25       11.14        9.10      4.37 o 
  -3   8  25       26.96       22.82      3.32 o 
  -2   8  25      112.57       83.43      5.83 o 
  -1   8  25       12.24        9.10      2.06 o 
   0   8  25       24.18       12.74      2.91 o 
   1   8  25       12.24        7.65      2.91 o 
   2   8  25      106.92       59.36      4.37 o 
   3   8  25       26.11       24.39      4.73 o 
   4   8  25       11.69       17.11      4.73 o 
   5   8  25        8.25       12.38      8.01 o 
  -5   9  25       13.71       16.02      5.10 o 
  -4   9  25       31.65       36.77      5.46 o 
  -3   9  25      106.57      108.71      4.89 o 
  -2   9  25       50.00       56.57      3.73 o 
  -1   9  25      270.94      280.34      6.56 o 
   0   9  25        6.21        7.28      2.55 o 
   1   9  25      273.26      303.41      9.11 o 
   2   9  25       50.33       52.07      5.46 o 
   3   9  25      106.38      111.43      7.28 o 
   4   9  25       31.42       36.05      5.46 o 
   5   9  25       14.69       16.02      5.83 o 
  -4  10  25        3.20        0.73      4.73 o 
  -3  10  25        3.21        9.83      3.09 o 
  -2  10  25       28.73       15.64      3.21 o 
  -1  10  25      129.40      148.81     10.74 o 
   0  10  25       18.28       16.75      4.73 o 
   1  10  25      127.80      113.25      7.28 o 
   2  10  25       29.14       17.84      5.10 o 
   3  10  25        3.18       -2.91      5.10 o 
   4  10  25        3.10        2.91      4.73 o 
  -3  11  25       55.39       51.77      4.38 o 
  -2  11  25        7.41       11.29      3.35 o 
  -1  11  25       19.29       17.34      4.00 o 
   0  11  25        8.11        7.28      4.37 o 
   1  11  25       19.59       22.21      5.10 o 
   2  11  25        7.74        9.83      4.73 o 
   3  11  25       55.82       54.98      6.55 o 
  -2  12  25       86.05       86.89     10.74 o 
  -1  12  25        1.93        9.14      4.07 o 
   0  12  25        7.97        6.55      4.37 o 
   1  12  25        2.04        9.83      4.73 o 
   2  12  25       86.26       86.30      8.01 o 
   0   0  26       37.69       34.95      3.28 o 
   1   0  26        1.42       16.95      2.87 o 
   2   0  26      381.27      405.92      7.85 o 
   3   0  26     1569.66     1563.79     17.63 o 
   4   0  26     1084.59     1091.92     13.02 o 
   5   0  26       14.63       17.95      3.28 o 
   6   0  26      121.20      147.48      5.79 o 
   7   0  26        0.40       -2.91      4.73 o 
  -7   1  26       50.30       41.87      6.92 o 
  -6   1  26       58.19       59.46      4.90 o 
  -5   1  26       58.24       60.42      5.28 o 
  -4   1  26      497.74      512.92      8.62 o 
  -3   1  26      558.58      579.14     12.63 o 
  -2   1  26      127.86      126.84      2.80 o 
  -1   1  26       97.74      100.73      3.04 o 
   0   1  26      763.78      822.26     21.27 o 
   1   1  26      103.78      107.31      2.77 o 
   2   1  26      123.02      120.38      2.73 o 
   3   1  26      561.25      571.58     19.18 o 
   4   1  26      491.78      492.97      9.69 o 
   5   1  26       56.83       67.29     11.11 o 
   6   1  26       58.93       63.44      5.02 o 
   7   1  26       49.96       42.24      6.92 o 
  -6   2  26        2.23       -0.36      4.00 o 
  -5   2  26       28.19       34.22      5.10 o 
  -4   2  26      118.90      119.44      5.10 o 
  -3   2  26      388.03      387.58     17.12 o 
  -2   2  26      208.90      218.05      7.28 o 
  -1   2  26      312.02      327.24      7.97 o 
   0   2  26       26.55        9.83      3.28 o 
   1   2  26      304.96      318.78     12.75 o 
   2   2  26      206.03      211.98      8.01 o 
   3   2  26      391.75      421.18     17.85 o 
   4   2  26      118.17      107.06      5.10 o 
   5   2  26       29.15       29.49      5.46 o 
   6   2  26        2.01        0.00      4.73 o 
  -6   3  26        0.32        3.28      5.10 o 
  -5   3  26       41.59       45.88      5.46 o 
  -4   3  26       13.90       11.65      3.28 o 
  -3   3  26       86.40       96.51      9.65 o 
  -2   3  26      244.22      267.14      6.27 o 
  -1   3  26      697.52      671.90     29.35 o 
   0   3  26      276.78      285.24      8.38 o 
   1   3  26      697.30      662.85     25.52 o 
   2   3  26      234.87      259.34      8.01 o 
   3   3  26       85.99       94.31      4.37 o 
   4   3  26       12.59        8.74      3.28 o 
   5   3  26       42.55       53.89      5.46 o 
   6   3  26        0.45        3.28      4.37 o 
  -6   4  26        0.47        3.64      4.73 o 
  -5   4  26        9.99        1.82      4.73 o 
  -4   4  26      390.40      369.41     10.93 o 
  -3   4  26       77.81       67.69      8.37 o 
  -2   4  26      125.64      121.12      3.61 o 
  -1   4  26       61.36       61.92      7.10 o 
   0   4  26      239.02      217.82      9.11 o 
   1   4  26       63.73       55.35      4.01 o 
   2   4  26      123.86      114.71      5.10 o 
   3   4  26       77.42       70.28      4.01 o 
   4   4  26      384.75      379.61     10.93 o 
   5   4  26       10.08        0.36      5.10 o 
   6   4  26        0.59        6.19      5.10 o 
  -6   5  26       25.47       29.13      5.83 o 
  -5   5  26       87.91       99.41      7.28 o 
  -4   5  26       95.46      103.41      6.55 o 
  -3   5  26      155.97      150.78      3.61 o 
  -2   5  26      225.87      240.62      6.92 o 
  -1   5  26     1353.79     1411.45     20.78 o 
   0   5  26       94.53       90.31      4.37 o 
   1   5  26     1347.31     1387.40     29.20 o 
   2   5  26      222.83      212.34      7.28 o 
   3   5  26      149.43      139.48      5.10 o 
   4   5  26       95.60       93.95      6.19 o 
   5   5  26       87.32       93.22      7.28 o 
   6   5  26       25.09       26.21      6.92 o 
  -6   6  26       38.23       47.33      6.92 o 
  -5   6  26      254.32      265.88     10.20 o 
  -4   6  26        6.01       10.19      6.92 o 
  -3   6  26      128.14      123.11      3.35 o 
  -2   6  26      258.48      237.52      7.10 o 
  -1   6  26      641.93      612.65     16.95 o 
   0   6  26       62.91       63.72      4.01 o 
   1   6  26      628.40      622.92     18.59 o 
   2   6  26      252.80      229.11      7.28 o 
   3   6  26      126.06      121.63      4.73 o 
   4   6  26        5.97        2.55      4.73 o 
   5   6  26      255.88      273.89     10.56 o 
   6   6  26       38.16       27.31      7.65 o 
  -5   7  26        9.96       16.75      5.10 o 
  -4   7  26       59.48       70.27      6.19 o 
  -3   7  26       56.41       55.20      5.83 o 
  -2   7  26      397.40      386.93      8.93 o 
  -1   7  26      590.93      605.06     15.67 o 
   0   7  26      128.83      142.39      5.46 o 
   1   7  26      595.31      625.04     16.04 o 
   2   7  26      396.09      391.64     12.02 o 
   3   7  26       58.19       54.25      5.46 o 
   4   7  26       59.61       73.55      6.19 o 
   5   7  26       10.17       12.01      5.46 o 
  -5   8  26       26.29       37.14      5.83 o 
  -4   8  26       34.03       38.96      6.19 o 
  -3   8  26       21.88        7.88      3.28 o 
  -2   8  26      288.75      272.51      6.31 o 
  -1   8  26       83.51       77.42      4.01 o 
   0   8  26       11.02       12.38      2.91 o 
   1   8  26       85.41       84.11      4.37 o 
   2   8  26      289.17      274.64      9.11 o 
   3   8  26       22.04       21.12      4.37 o 
   4   8  26       34.37       38.96      5.83 o 
   5   8  26       26.30       18.57      6.55 o 
  -4   9  26        9.37        5.46      4.73 o 
  -3   9  26       37.00       46.58      3.86 o 
  -2   9  26        0.11       -0.06      2.89 o 
  -1   9  26      149.98      161.31     12.38 o 
   0   9  26      240.61      228.73      8.74 o 
   1   9  26      151.34      155.86      7.28 o 
   2   9  26        0.16        4.73      4.00 o 
   3   9  26       39.02       44.78      5.46 o 
   4   9  26        9.75       11.65      5.46 o 
  -4  10  26       22.27       24.03      6.19 o 
  -3  10  26       60.84       54.34      5.64 o 
  -2  10  26       56.68       63.57      4.87 o 
  -1  10  26       47.07       46.90      4.24 o 
   0  10  26       13.17       15.66      7.28 o 
   1  10  26       48.76       68.09      6.92 o 
   2  10  26       57.92       54.98      6.19 o 
   3  10  26       60.88       67.00      6.55 o 
   4  10  26       22.50       17.84      5.46 o 
  -3  11  26       12.17        8.87      3.64 o 
  -2  11  26       38.45       47.63      5.46 o 
  -1  11  26       18.72       15.87      3.67 o 
   0  11  26       11.99       16.75      4.37 o 
   1  11  26       19.37       19.66      5.46 o 
   2  11  26       39.49       27.31      5.46 o 
   3  11  26       12.35       12.38      5.10 o 
  -2  12  26        1.71       -3.67      3.67 o 
  -1  12  26        2.64       -0.95      5.28 o 
   0  12  26      106.78      105.96      7.65 o 
   1  12  26        2.68       -6.55      6.55 o 
   2  12  26        1.74       10.92      5.10 o 
   1   0  27      841.78      868.39     16.42 o 
   2   0  27        0.26        8.54      4.59 o 
   3   0  27      166.70      176.85      8.12 o 
   4   0  27      159.20      199.83      3.89 o 
   5   0  27        2.54        3.23      2.95 o 
   6   0  27       63.11       66.23      4.76 o 
  -6   1  27        6.01        3.79      3.64 o 
  -5   1  27        5.42       13.11      3.60 o 
  -4   1  27      109.45      104.73      6.73 o 
  -3   1  27       64.76       71.38      5.84 o 
  -2   1  27      108.86      107.73      2.80 o 
  -1   1  27        9.99        2.31      2.52 o 
   0   1  27       15.43       28.20      5.83 o 
   1   1  27        9.60       13.73      3.29 o 
   2   1  27      104.96      106.98      4.36 o 
   3   1  27       60.83       68.48      2.59 o 
   4   1  27      105.19       98.00      2.73 o 
   5   1  27        5.16        7.02      4.37 o 
   6   1  27        6.39        5.61      3.21 o 
  -6   2  27        3.18        1.46      4.37 o 
  -5   2  27       22.40       32.04      5.46 o 
  -4   2  27      229.22      213.07      6.56 o 
  -3   2  27       40.75       37.59      5.46 o 
  -2   2  27      343.10      350.07     17.67 o 
  -1   2  27      120.94      116.21      3.35 o 
   0   2  27      101.26      103.42      4.73 o 
   1   2  27      121.81      121.27      4.73 o 
   2   2  27      343.17      318.78      9.84 o 
   3   2  27       39.32       21.85      4.37 o 
   4   2  27      227.16      213.43      6.92 o 
   5   2  27       21.93       12.74      5.10 o 
   6   2  27        3.68       12.38      5.46 o 
  -6   3  27       18.57       25.49      5.10 o 
  -5   3  27       45.52       46.97      5.46 o 
  -4   3  27      473.50      440.51     12.02 o 
  -3   3  27       53.12       59.00      2.83 o 
  -2   3  27      254.21      270.87      6.05 o 
  -1   3  27      171.72      171.60      4.24 o 
   0   3  27     2228.12     2172.04     40.96 o 
   1   3  27      167.73      168.99      5.83 o 
   2   3  27      250.58      261.90      8.74 o 
   3   3  27       52.02       57.89      4.01 o 
   4   3  27      467.56      444.88     12.02 o 
   5   3  27       46.51       56.80      5.83 o 
   6   3  27       18.49       13.84      5.46 o 
  -6   4  27       10.51        3.64      5.83 o 
  -5   4  27       71.92       73.55      6.55 o 
  -4   4  27       20.76       10.92      3.28 o 
  -3   4  27      443.31      413.65     12.75 o 
  -2   4  27      345.05      354.18     11.11 o 
  -1   4  27     1098.03     1086.72     47.98 o 
   0   4  27      179.00      153.70      5.46 o 
   1   4  27     1076.80     1059.85     27.36 o 
   2   4  27      349.88      366.14     16.76 o 
   3   4  27      437.89      432.85     13.48 o 
   4   4  27       21.55       17.48      3.28 o 
   5   4  27       74.55       82.66      7.28 o 
   6   4  27       10.76       10.92      5.46 o 
  -6   5  27        3.19        2.55      7.65 o 
  -5   5  27       30.79       25.49      5.46 o 
  -4   5  27        7.45        3.28      4.73 o 
  -3   5  27      130.94      132.78      3.60 o 
  -2   5  27      207.99      201.59      4.64 o 
  -1   5  27      160.66      157.61      3.99 o 
   0   5  27       73.49       75.74      4.37 o 
   1   5  27      166.97      170.44      5.83 o 
   2   5  27      207.11      204.69      6.92 o 
   3   5  27      133.73      134.38      5.10 o 
   4   5  27        6.73        8.01      4.37 o 
   5   5  27       29.70       30.22      5.46 o 
   6   5  27        3.42        6.55      5.83 o 
  -6   6  27        0.87        0.73      5.46 o 
  -5   6  27       10.45        8.37      5.46 o 
  -4   6  27      301.20      337.29     10.20 o 
  -3   6  27       21.58       15.02      4.92 o 
  -2   6  27       10.23        6.99      1.92 o 
  -1   6  27      448.02      445.79     10.69 o 
   0   6  27       28.94       22.57      3.28 o 
   1   6  27      444.18      454.00     16.40 o 
   2   6  27       10.18        5.10      2.91 o 
   3   6  27       20.05       18.20      2.91 o 
   4   6  27      300.96      330.74     10.20 o 
   5   6  27       10.72       15.29      5.83 o 
   6   6  27        0.69       -3.64      5.46 o 
  -5   7  27       91.55      110.33      7.65 o 
  -4   7  27       85.80       88.85      6.19 o 
  -3   7  27        4.86        1.74      4.92 o 
  -2   7  27      208.56      202.35      7.10 o 
  -1   7  27      448.98      424.96     15.30 o 
   0   7  27       23.62       29.13      3.28 o 
   1   7  27      443.97      449.61     12.75 o 
   2   7  27      205.40      190.48      5.83 o 
   3   7  27        4.05       11.65      3.64 o 
   4   7  27       85.43       89.94      6.55 o 
   5   7  27       91.88       87.03      8.74 o 
  -5   8  27       50.02       50.61      6.55 o 
  -4   8  27       23.63        7.65      5.46 o 
  -3   8  27       89.64       79.65      6.92 o 
  -2   8  27       30.66       26.86      3.35 o 
  -1   8  27       40.62       49.17      8.37 o 
   0   8  27       24.83       19.30      3.28 o 
   1   8  27       43.15       48.43      3.64 o 
   2   8  27       29.04       26.94      5.10 o 
   3   8  27       90.90       99.04      6.92 o 
   4   8  27       23.58       22.94      5.83 o 
   5   8  27       50.30       48.06      7.28 o 
  -4   9  27       50.20       56.44      6.19 o 
  -3   9  27       41.60       37.68      3.86 o 
  -2   9  27      112.34      113.92      5.02 o 
  -1   9  27        6.56        2.78      3.06 o 
   0   9  27       39.94       43.33      5.10 o 
   1   9  27        7.30       12.01      4.37 o 
   2   9  27      113.09      116.16      6.92 o 
   3   9  27       42.15       44.42      5.83 o 
   4   9  27       50.93       42.96      6.19 o 
  -4  10  27       20.52       24.03      7.28 o 
  -3  10  27       65.62       64.11      6.01 o 
  -2  10  27       23.86       18.23      5.10 o 
  -1  10  27        4.36        2.01      3.15 o 
   0  10  27       30.93       18.93      5.10 o 
   1  10  27        4.37        3.64      7.28 o 
   2  10  27       23.64        9.10      4.73 o 
   3  10  27       66.41       60.44      6.55 o 
   4  10  27       20.86       32.40      6.19 o 
  -3  11  27       29.36       33.21      4.71 o 
  -2  11  27       26.34       27.91      6.05 o 
  -1  11  27        9.43        3.05      3.47 o 
   0  11  27       80.61       85.57      6.55 o 
   1  11  27        9.76        9.83      5.10 o 
   2  11  27       25.69       20.03      5.83 o 
   3  11  27       29.95       37.14      5.83 o 
  -2  12  27        7.10        8.93      4.73 o 
  -1  12  27       45.82       46.86      4.98 o 
   0  12  27       13.15        7.28      4.73 o 
   1  12  27       45.29       42.60      6.92 o 
   2  12  27        7.36        6.92      5.10 o 
   0   0  28      119.95      136.20      5.46 o 
   1   0  28       27.94       33.25      3.63 o 
   2   0  28      483.72      518.12     11.97 o 
   3   0  28      612.45      625.47     10.94 o 
   4   0  28      239.82      252.46      6.88 o 
   5   0  28        2.62        5.64      3.09 o 
   6   0  28       29.53       34.42      4.12 o 
  -6   1  28       15.70       17.64      3.73 o 
  -5   1  28       23.90       25.41      3.60 o 
  -4   1  28       10.05        8.64      1.74 o 
  -3   1  28      474.22      464.17      9.54 o 
  -2   1  28       89.98       79.79      2.59 o 
  -1   1  28      504.44      503.82     12.27 o 
   0   1  28       15.37       25.77     10.74 o 
   1   1  28      507.35      522.39     12.27 o 
   2   1  28       88.00       82.22      2.52 o 
   3   1  28      467.93      473.93      9.33 o 
   4   1  28       11.74       15.53      1.81 o 
   5   1  28       23.45       24.95      3.60 o 
   6   1  28       16.22       10.63      3.84 o 
  -6   2  28       26.47       28.04      6.19 o 
  -5   2  28       44.81       41.87      7.65 o 
  -4   2  28      334.91      350.07     10.93 o 
  -3   2  28     1320.13     1333.27     17.54 o 
  -2   2  28      361.74      381.28     14.76 o 
  -1   2  28      376.22      380.60     10.31 o 
   0   2  28       28.36       -4.01      4.01 o 
   1   2  28      375.58      355.61     13.12 o 
   2   2  28      355.42      373.80     11.29 o 
   3   2  28     1318.68     1296.23     24.09 o 
   4   2  28      341.90      324.58     10.93 o 
   5   2  28       44.04       39.32      6.92 o 
   6   2  28       26.03       27.67      6.19 o 
  -6   3  28       18.19       18.57      5.10 o 
  -5   3  28      115.12      135.82      7.28 o 
  -4   3  28      134.55      138.74      5.10 o 
  -3   3  28      349.93      344.57      9.40 o 
  -2   3  28       78.91       79.06      7.28 o 
  -1   3  28       64.98       60.21      3.28 o 
   0   3  28        9.91        2.55      3.28 o 
   1   3  28       66.01       65.18      4.01 o 
   2   3  28       78.31       75.01      4.37 o 
   3   3  28      346.49      342.44     13.11 o 
   4   3  28      134.55      139.84      5.10 o 
   5   3  28      114.59      132.18      7.65 o 
   6   3  28       18.39       16.38      6.19 o 
  -6   4  28       18.69        9.10      5.83 o 
  -5   4  28       19.78       16.75      4.73 o 
  -4   4  28      162.26      175.17      7.65 o 
  -3   4  28       52.09       50.58      2.83 o 
  -2   4  28       10.93        9.12      2.06 o 
  -1   4  28      491.11      500.02     13.11 o 
   0   4  28     2374.77     2441.58     38.40 o 
   1   4  28      489.58      521.48     18.22 o 
   2   4  28       11.10        6.55      2.91 o 
   3   4  28       57.08       54.25      4.01 o 
   4   4  28      164.15      176.99      8.01 o 
   5   4  28       19.55       11.29      5.10 o 
   6   4  28       18.71       12.01      5.83 o 
  -6   5  28        5.67       19.66      5.83 o 
  -5   5  28       60.49       70.27      6.55 o 
  -4   5  28       46.86       46.24      5.10 o 
  -3   5  28      363.33      364.75      7.85 o 
  -2   5  28       79.22       70.53      2.95 o 
  -1   5  28       69.75       59.62      4.01 o 
   0   5  28      860.71      795.31     20.79 o 
   1   5  28       68.55       60.08      4.01 o 
   2   5  28       80.34       72.46      4.37 o 
   3   5  28      359.30      354.82     10.56 o 
   4   5  28       46.34       52.07      5.46 o 
   5   5  28       61.29       61.53      6.92 o 
   6   5  28        5.33       10.19      8.74 o 
  -5   6  28        1.86        1.46      4.73 o 
  -4   6  28       30.29       18.20      4.73 o 
  -3   6  28      150.77      151.58      5.02 o 
  -2   6  28       24.87       23.67      6.01 o 
  -1   6  28      527.50      532.69     10.69 o 
   0   6  28       64.73       55.35      4.01 o 
   1   6  28      531.03      524.03     14.94 o 
   2   6  28       25.97       10.56      3.28 o 
   3   6  28      151.93      154.41      7.28 o 
   4   6  28       31.19       29.49      5.83 o 
   5   6  28        1.85       -1.46      8.01 o 
  -5   7  28       10.24       18.57      5.10 o 
  -4   7  28        5.56       12.38      5.10 o 
  -3   7  28        7.79       12.43      4.19 o 
  -2   7  28       18.28       12.53      2.06 o 
  -1   7  28       11.86       10.26      1.92 o 
   0   7  28      326.61      337.32     11.29 o 
   1   7  28       13.56        9.83      2.91 o 
   2   7  28       17.67        9.47      2.91 o 
   3   7  28        8.16        1.09      4.37 o 
   4   7  28        5.07       13.11      4.37 o 
   5   7  28        9.87        5.46      5.46 o 
  -5   8  28       21.03       23.30      5.46 o 
  -4   8  28        7.84        7.65      4.73 o 
  -3   8  28       27.72       24.16      5.46 o 
  -2   8  28      185.06      183.34      7.83 o 
  -1   8  28       59.23       59.62      7.65 o 
   0   8  28        7.42        6.19      2.55 o 
   1   8  28       57.28       50.61      5.46 o 
   2   8  28      186.68      174.81      8.38 o 
   3   8  28       27.33       28.76      5.10 o 
   4   8  28        7.98        4.73      4.73 o 
   5   8  28       21.24       24.76      6.55 o 
  -4   9  28       10.96        8.74      5.10 o 
  -3   9  28       21.73       22.86      3.60 o 
  -2   9  28       22.74       25.31      3.35 o 
  -1   9  28       44.47       38.30      6.55 o 
   0   9  28      112.25      105.97      6.55 o 
   1   9  28       43.19       41.87      5.83 o 
   2   9  28       22.64       29.13      4.73 o 
   3   9  28       21.41       19.30      5.46 o 
   4   9  28       10.88       17.84      6.19 o 
  -3  10  28       29.21       34.35      4.24 o 
  -2  10  28       19.33       23.36      3.73 o 
  -1  10  28       28.72       35.90      3.73 o 
   0  10  28       24.59       16.75      4.73 o 
   1  10  28       28.38       22.94      5.10 o 
   2  10  28       18.96       22.57      4.73 o 
   3  10  28       28.58       28.40      5.83 o 
  -3  11  28       28.78       25.60      4.35 o 
  -2  11  28        2.99        2.51      6.01 o 
  -1  11  28       14.90       16.22      3.47 o 
   0  11  28       22.95       22.94      4.73 o 
   1  11  28       13.96        6.92      5.10 o 
   2  11  28        2.88        8.01      5.46 o 
   3  11  28       29.15       27.31      6.19 o 
  -1  12  28       32.31       41.70      4.50 o 
   0  12  28        1.23        1.09      5.10 o 
   1  12  28       33.20       33.50      9.10 o 
   1   0  29       16.88       13.31      1.76 o 
   2   0  29      262.87      310.46      8.39 o 
   3   0  29     1717.35     1683.92     17.58 o 
   4   0  29      119.06      133.63      3.61 o 
   5   0  29      111.22      128.82      7.83 o 
   6   0  29        0.29        5.84      3.58 o 
  -6   1  29       10.17        6.37      4.02 o 
  -5   1  29       54.96       56.75      4.24 o 
  -4   1  29      352.16      360.07      7.52 o 
  -3   1  29      941.02      930.68     11.93 o 
  -2   1  29      468.24      489.91     16.44 o 
  -1   1  29      112.93      108.04      5.81 o 
   0   1  29     1250.15     1257.36     22.07 o 
   1   1  29      117.99      123.26      4.59 o 
   2   1  29      471.43      494.25     12.08 o 
   3   1  29      936.78      924.17     23.74 o 
   4   1  29      356.66      360.36      6.17 o 
   5   1  29       54.54       54.64      4.55 o 
   6   1  29        9.75        4.92      3.86 o 
  -6   2  29       76.89       85.93      8.37 o 
  -5   2  29       30.07       33.13      5.46 o 
  -4   2  29       59.00       54.62      4.01 o 
  -3   2  29      289.72      269.20      9.65 o 
  -2   2  29       85.50       87.51      3.21 o 
  -1   2  29        1.38       -1.66      1.66 o 
   0   2  29     3046.24     2987.50     44.32 o 
   1   2  29        1.39       -2.91      2.91 o 
   2   2  29       83.99       58.63      4.37 o 
   3   2  29      292.29      266.64      8.01 o 
   4   2  29       60.65       56.44      4.01 o 
   5   2  29       30.42       34.23      5.83 o 
   6   2  29       76.83      109.96      9.47 o 
  -6   3  29       30.26       33.50      5.83 o 
  -5   3  29        3.65        2.91      4.37 o 
  -4   3  29      118.59      114.34      6.92 o 
  -3   3  29      998.40     1000.93     26.62 o 
  -2   3  29      218.62      218.67      5.39 o 
  -1   3  29      121.19      121.12      8.38 o 
   0   3  29      612.70      548.95     20.05 o 
   1   3  29      115.78      107.06      4.73 o 
   2   3  29      211.35      206.15      7.28 o 
   3   3  29      985.62      935.06     18.60 o 
   4   3  29      120.47      126.00      6.55 o 
   5   3  29        3.47        1.46      4.73 o 
   6   3  29       30.00       28.40      6.55 o 
  -6   4  29        5.92       13.11      5.10 o 
  -5   4  29       67.16       67.36      6.19 o 
  -4   4  29        5.05       -4.00      4.00 o 
  -3   4  29      233.06      214.83      5.45 o 
  -2   4  29      120.76      121.79      8.01 o 
  -1   4  29      203.79      197.89      4.92 o 
   0   4  29       51.77       22.58      4.73 o 
   1   4  29      207.33      198.13      6.92 o 
   2   4  29      122.21      123.45      5.10 o 
   3   4  29      232.08      215.62      6.56 o 
   4   4  29        4.98        2.91      4.00 o 
   5   4  29       63.79       58.62      6.92 o 
   6   4  29        5.87        6.92      6.19 o 
  -6   5  29       78.82      103.77      8.01 o 
  -5   5  29        7.21       11.29      4.37 o 
  -4   5  29       20.56       24.03      4.73 o 
  -3   5  29      134.36      118.36      3.35 o 
  -2   5  29      427.44      386.66     15.30 o 
  -1   5  29       90.74       83.16      9.29 o 
   0   5  29      133.25      122.00      5.10 o 
   1   5  29       88.13       84.48      4.01 o 
   2   5  29      414.86      391.30     14.21 o 
   3   5  29      131.01      115.80      4.73 o 
   4   5  29       19.81       22.94      4.73 o 
   5   5  29        7.42        1.46      4.73 o 
   6   5  29       79.03      104.50      9.47 o 
  -5   6  29        6.44       -3.64      4.73 o 
  -4   6  29       27.22       28.04      5.10 o 
  -3   6  29       55.19       48.09      3.73 o 
  -2   6  29      540.04      560.76      9.40 o 
  -1   6  29        9.56        5.83      2.06 o 
   0   6  29      557.57      560.49     14.94 o 
   1   6  29        9.78        7.65      2.91 o 
   2   6  29      539.56      571.38     13.12 o 
   3   6  29       55.21       47.70      5.10 o 
   4   6  29       28.78       27.67      5.10 o 
   5   6  29        6.69       -1.82      8.01 o 
  -5   7  29        4.55       -1.46      4.73 o 
  -4   7  29        4.17        2.91      4.37 o 
  -3   7  29       31.77       32.99      6.01 o 
  -2   7  29       26.88       29.78      3.35 o 
  -1   7  29       29.49       29.05      7.83 o 
   0   7  29       30.15       30.58      3.28 o 
   1   7  29       31.53       33.50      3.28 o 
   2   7  29       28.10       33.50      4.73 o 
   3   7  29       30.81       30.22      4.73 o 
   4   7  29        4.29        4.00      5.10 o 
   5   7  29        4.67       -2.55      6.55 o 
  -4   8  29       10.26        0.73      4.37 o 
  -3   8  29       31.98       28.38      3.82 o 
  -2   8  29       87.55       84.13      9.65 o 
  -1   8  29       21.52       19.68      3.21 o 
   0   8  29      224.67      221.80      8.38 o 
   1   8  29       22.02       18.93      5.10 o 
   2   8  29       86.68       79.02      7.28 o 
   3   8  29       31.96       22.94      5.10 o 
   4   8  29       10.52       14.20      5.10 o 
  -4   9  29       10.84       19.30      7.28 o 
  -3   9  29       34.51       36.34      4.73 o 
  -2   9  29       12.60        8.01      3.09 o 
  -1   9  29       48.36       46.59      4.01 o 
   0   9  29        2.06        1.09      4.00 o 
   1   9  29       48.69       57.16      5.83 o 
   2   9  29       13.96       13.11      5.10 o 
   3   9  29       34.96       34.23      5.46 o 
   4   9  29       10.53       16.02      6.19 o 
  -3  10  29        0.39       -1.17      3.93 o 
  -2  10  29        4.28        2.55      2.83 o 
  -1  10  29        7.27        7.78      3.28 o 
   0  10  29       64.17       65.54      6.92 o 
   1  10  29        7.59        0.36      4.73 o 
   2  10  29        4.42        8.37      4.37 o 
   3  10  29        0.40        0.36      4.73 o 
  -2  11  29        4.03        8.86      3.47 o 
  -1  11  29       17.86       15.84      4.92 o 
   0  11  29        5.32       -2.55      7.65 o 
   1  11  29       17.83       15.29      5.46 o 
   2  11  29        3.77       -0.36      4.73 o 
   0  12  29       36.45       42.24      6.19 o 
   0   0  30      151.61      131.11      5.46 o 
   1   0  30      205.42      203.45      3.98 o 
   2   0  30       20.42       21.39      2.00 o 
   3   0  30      146.99      163.47      7.28 o 
   4   0  30        3.33        6.61      3.50 o 
   5   0  30        0.33        4.73      4.92 o 
   6   0  30       63.73       67.17      4.87 o 
  -6   1  30        4.02        2.73      3.82 o 
  -5   1  30      176.98      192.60      6.31 o 
  -4   1  30      353.85      352.61      5.88 o 
  -3   1  30      563.17      546.44      8.98 o 
  -2   1  30      194.62      201.41      7.81 o 
  -1   1  30      124.04      117.15      2.94 o 
   0   1  30        0.41       22.21     14.93 o 
   1   1  30      125.42      123.89      4.45 o 
   2   1  30      193.25      215.45      5.54 o 
   3   1  30      561.00      540.51     15.28 o 
   4   1  30      345.54      336.85      8.04 o 
   5   1  30      176.06      201.10      6.18 o 
   6   1  30        3.76        8.45      4.10 o 
  -6   2  30       16.28       18.57      6.55 o 
  -5   2  30       57.22       50.61      6.19 o 
  -4   2  30        0.02        0.73      4.00 o 
  -3   2  30      122.07      111.10      3.82 o 
  -2   2  30      202.16      185.71      4.24 o 
  -1   2  30       51.56       42.88      2.57 o 
   0   2  30      117.71      111.07      5.83 o 
   1   2  30       51.88       34.23      3.64 o 
   2   2  30      192.64      170.45      6.19 o 
   3   2  30      122.90      110.70      5.10 o 
   4   2  30        0.05       -0.36      4.00 o 
   5   2  30       54.96       43.33      6.19 o 
   6   2  30       17.03       16.38      8.37 o 
  -6   3  30       10.51       10.92      5.46 o 
  -5   3  30       24.90       33.86      5.46 o 
  -4   3  30       50.41       56.80      5.83 o 
  -3   3  30      124.38      112.34      3.60 o 
  -2   3  30       56.00       66.54      4.37 o 
  -1   3  30      427.58      428.66     11.84 o 
   0   3  30     3070.26     2960.00     40.64 o 
   1   3  30      416.20      424.11     16.40 o 
   2   3  30       53.63       66.63      4.01 o 
   3   3  30      120.77      113.25      5.10 o 
   4   3  30       52.97       54.62      5.46 o 
   5   3  30       26.46       21.85      5.83 o 
   6   3  30       10.70        6.55      6.19 o 
  -6   4  30       16.39       12.38      5.46 o 
  -5   4  30        6.18        3.64      6.19 o 
  -4   4  30       49.76       35.68      5.83 o 
  -3   4  30      284.05      285.98      7.08 o 
  -2   4  30       10.35        6.57      3.46 o 
  -1   4  30      121.98      125.08      3.47 o 
   0   4  30     1967.80     1896.29     30.33 o 
   1   4  30      117.24      103.42      4.73 o 
   2   4  30        9.90       -1.82      2.91 o 
   3   4  30      281.76      277.92      9.47 o 
   4   4  30       50.88       33.86      5.46 o 
   5   4  30        6.42       12.01      4.73 o 
   6   4  30       15.71       13.84      6.19 o 
  -5   5  30       12.02       17.11      5.83 o 
  -4   5  30       71.06       79.38      6.19 o 
  -3   5  30      123.92      114.54      5.02 o 
  -2   5  30       33.30       32.15      4.55 o 
  -1   5  30        6.31        2.18      3.28 o 
   0   5  30      103.20       95.41      4.37 o 
   1   5  30        5.43        5.10      2.55 o 
   2   5  30       31.77       30.22      3.28 o 
   3   5  30      124.25      134.01      7.28 o 
   4   5  30       71.35       84.11      6.55 o 
   5   5  30       11.29       11.29      5.83 o 
  -5   6  30       18.70       16.75      5.83 o 
  -4   6  30       15.41       10.56      4.73 o 
  -3   6  30       39.48       27.22      3.47 o 
  -2   6  30       13.99        8.01      3.28 o 
  -1   6  30      220.22      227.50      6.70 o 
   0   6  30       19.60       15.29      2.91 o 
   1   6  30      216.58      205.78      5.83 o 
   2   6  30       14.94       16.02      2.91 o 
   3   6  30       39.43       34.95      5.10 o 
   4   6  30       15.14       12.38      5.10 o 
   5   6  30       18.51        7.28      5.46 o 
  -5   7  30       18.55       25.12      5.46 o 
  -4   7  30       23.79       33.86      5.10 o 
  -3   7  30        9.91       17.75      3.32 o 
  -2   7  30       83.50       69.69      3.98 o 
  -1   7  30      120.53      136.24      6.19 o 
   0   7  30      119.15      114.71      4.37 o 
   1   7  30      124.40      136.56      4.73 o 
   2   7  30       81.85       75.37      5.83 o 
   3   7  30       10.14       18.20      4.37 o 
   4   7  30       23.68       21.12      5.46 o 
   5   7  30       18.02       10.19      6.19 o 
  -4   8  30       27.13       22.57      5.46 o 
  -3   8  30       29.10       28.97      5.10 o 
  -2   8  30       11.69        4.84      3.51 o 
  -1   8  30       85.49       95.96     14.93 o 
   0   8  30       94.03       77.92      6.19 o 
   1   8  30       87.03       80.84      6.92 o 
   2   8  30       11.26       18.20      6.92 o 
   3   8  30       29.68       29.13      5.10 o 
   4   8  30       27.81       17.11      5.83 o 
  -4   9  30       10.24        2.55      5.83 o 
  -3   9  30        0.40       -5.28      5.28 o 
  -2   9  30        5.79        7.23      3.32 o 
  -1   9  30        2.48        6.52      3.15 o 
   0   9  30      236.22      241.83      9.11 o 
   1   9  30        2.60       -2.91      4.00 o 
   2   9  30        5.87       12.74      5.10 o 
   3   9  30        0.43       -4.73      4.73 o 
   4   9  30       10.27       16.02      5.10 o 
  -3  10  30       78.00       79.18      6.01 o 
  -2  10  30        2.59        0.70      3.32 o 
  -1  10  30       37.17       39.87      5.28 o 
   0  10  30       69.23       50.61      6.19 o 
   1  10  30       37.50       18.57      6.19 o 
   2  10  30        2.38        3.64      4.73 o 
   3  10  30       78.64       80.83      6.92 o 
  -2  11  30       14.16       12.93      3.86 o 
  -1  11  30        9.53       11.34      3.58 o 
   0  11  30       20.87       17.84      5.10 o 
   1  11  30        9.23        6.92      4.73 o 
   2  11  30       14.31       14.93      5.46 o 
   1   0  31       35.14       36.93      2.71 o 
   2   0  31        6.79        8.56      1.81 o 
   3   0  31      141.17      146.28      5.43 o 
   4   0  31       48.75       51.58      3.22 o 
   5   0  31      154.78      164.24      6.18 o 
   6   0  31       11.15       15.29      3.98 o 
  -6   1  31        3.46        1.00      3.67 o 
  -5   1  31      307.92      322.73      7.73 o 
  -4   1  31      234.80      228.19      5.05 o 
  -3   1  31       81.70       78.01      2.59 o 
  -2   1  31      393.19      355.62      8.94 o 
  -1   1  31     1047.58     1052.23     26.61 o 
   0   1  31     1428.91     1395.59     20.13 o 
   1   1  31     1031.88     1029.95     13.82 o 
   2   1  31      388.73      363.37      7.99 o 
   3   1  31       78.98       81.59      2.66 o 
   4   1  31      236.71      229.33      7.41 o 
   5   1  31      313.45      345.97      7.85 o 
   6   1  31        3.02       -2.93      4.07 o 
  -6   2  31       12.62       20.02      5.46 o 
  -5   2  31       21.36       14.56      5.10 o 
  -4   2  31      142.55      153.31      8.01 o 
  -3   2  31        3.25        1.46      2.73 o 
  -2   2  31      132.50      133.77      4.01 o 
  -1   2  31       99.69      105.92      3.82 o 
   0   2  31      170.25      144.95      5.46 o 
   1   2  31       95.64       97.95      4.73 o 
   2   2  31      132.03      123.09      5.46 o 
   3   2  31        2.32        1.09      2.55 o 
   4   2  31      139.07      132.19      7.28 o 
   5   2  31       21.65       17.11      5.46 o 
   6   2  31       13.16        7.28      6.19 o 
  -6   3  31       43.92       61.17      8.37 o 
  -5   3  31        8.00        6.55      4.37 o 
  -4   3  31       52.51       61.53      5.83 o 
  -3   3  31       45.46       43.34      2.57 o 
  -2   3  31      111.01      109.83      3.47 o 
  -1   3  31       83.64       75.35     14.75 o 
   0   3  31       72.28       64.81      4.73 o 
   1   3  31       88.16       85.94      4.37 o 
   2   3  31      107.41      105.24      4.73 o 
   3   3  31       46.25       44.79      3.64 o 
   4   3  31       50.19       46.97      5.83 o 
   5   3  31        7.71       11.65      5.46 o 
   6   3  31       43.85       53.52      6.92 o 
  -5   4  31       15.23        9.10      8.01 o 
  -4   4  31       56.70       61.17      6.19 o 
  -3   4  31       80.65       73.62      2.83 o 
  -2   4  31      358.82      374.08      8.63 o 
  -1   4  31       56.00       45.95      2.57 o 
   0   4  31       73.82       69.18      4.37 o 
   1   4  31       59.17       44.06      3.64 o 
   2   4  31      351.07      322.40     11.29 o 
   3   4  31       81.32       74.65      4.01 o 
   4   4  31       58.15       54.62      6.55 o 
   5   4  31       15.42        8.01      5.10 o 
  -5   5  31       49.86       59.35      6.55 o 
  -4   5  31        1.40       -0.36      4.37 o 
  -3   5  31      106.37      117.03      4.76 o 
  -2   5  31        3.60        3.28      1.82 o 
  -1   5  31       21.12       16.28      2.18 o 
   0   5  31      194.41      178.46      5.46 o 
   1   5  31       21.72       24.39      2.91 o 
   2   5  31        4.38        3.28      2.55 o 
   3   5  31      106.06      125.99      6.92 o 
   4   5  31        1.06        6.55      4.00 o 
   5   5  31       49.70       67.00      7.28 o 
  -5   6  31        2.72       -2.55      5.10 o 
  -4   6  31       23.19       12.74      5.10 o 
  -3   6  31       57.66       54.09      4.55 o 
  -2   6  31       63.11       58.58      4.73 o 
  -1   6  31      190.84      200.55      6.92 o 
   0   6  31      204.93      215.97      6.19 o 
   1   6  31      190.70      196.30      5.83 o 
   2   6  31       63.63       33.50      5.10 o 
   3   6  31       57.24       61.90      5.46 o 
   4   6  31       23.30       12.38      5.10 o 
   5   6  31        2.63        8.01      5.83 o 
  -5   7  31       14.70       20.02      5.46 o 
  -4   7  31       61.94       59.35      6.55 o 
  -3   7  31       63.90       61.17      4.12 o 
  -2   7  31       41.98       41.33      3.60 o 
  -1   7  31       16.04       21.52      5.83 o 
   0   7  31        1.54        5.83      3.64 o 
   1   7  31       16.25       18.93      4.37 o 
   2   7  31       42.85       44.06      5.46 o 
   3   7  31       63.24       70.27      6.92 o 
   4   7  31       61.73       71.00      6.92 o 
   5   7  31       14.50       31.68      6.55 o 
  -4   8  31       11.53       25.85      7.28 o 
  -3   8  31       26.46       16.78      3.47 o 
  -2   8  31       30.18       26.63      6.74 o 
  -1   8  31        2.80        5.03      3.36 o 
   0   8  31        7.62        5.10      4.37 o 
   1   8  31        2.47        5.10      4.37 o 
   2   8  31       30.86       39.32      7.65 o 
   3   8  31       27.01       27.67      7.65 o 
   4   8  31       11.47       18.20      7.65 o 
  -3   9  31        2.31        1.01      3.32 o 
  -2   9  31        6.43        9.83      3.09 o 
  -1   9  31       15.95       20.10      3.47 o 
   0   9  31       40.45       44.78      5.46 o 
   1   9  31       14.96       10.56      5.10 o 
   2   9  31        6.81       13.84      4.73 o 
   3   9  31        2.16       -4.37      4.37 o 
  -3  10  31       15.71       21.48      4.29 o 
  -2  10  31        5.37        2.94      6.74 o 
  -1  10  31       16.58       18.55      8.74 o 
   0  10  31        3.89        4.37      5.10 o 
   1  10  31       17.34        7.28      5.10 o 
   2  10  31        5.50        3.64      7.65 o 
   3  10  31       16.07       18.57      5.83 o 
  -1  11  31        8.71       17.80      6.19 o 
   0  11  31       11.01        0.00      7.28 o 
   1  11  31        8.89       17.48      5.46 o 
   0   0  32      110.90      118.35      4.73 o 
   1   0  32      248.58      226.85      4.34 o 
   2   0  32      500.15      483.72      8.47 o 
   3   0  32      193.45      201.57      5.03 o 
   4   0  32      276.18      277.68      5.39 o 
   5   0  32      102.98      115.83      8.19 o 
   6   0  32        6.62        8.37      4.12 o 
  -6   1  32        1.98       -1.18      4.02 o 
  -5   1  32      156.04      170.82      6.44 o 
  -4   1  32       40.52       39.00      3.14 o 
  -3   1  32      196.77      206.04      3.67 o 
  -2   1  32      461.81      454.15     13.86 o 
  -1   1  32     1112.85     1083.39     13.62 o 
   0   1  32       73.80       98.68      3.60 o 
   1   1  32     1113.55     1114.10     23.55 o 
   2   1  32      469.02      448.60      8.41 o 
   3   1  32      198.15      212.29      5.14 o 
   4   1  32       42.05       40.47      5.93 o 
   5   1  32      156.04      178.46      7.10 o 
   6   1  32        2.20        7.81      8.56 o 
  -6   2  32       25.97       22.94      5.83 o 
  -5   2  32      187.74      186.82      9.10 o 
  -4   2  32      177.63      183.18      8.38 o 
  -3   2  32       92.55       97.95      3.09 o 
  -2   2  32       78.49       67.10      2.95 o 
  -1   2  32      204.29      205.92     10.38 o 
   0   2  32      176.53      173.36      5.83 o 
   1   2  32      196.78      191.57      6.92 o 
   2   2  32       80.60       56.44      4.37 o 
   3   2  32       89.93       90.30      4.37 o 
   4   2  32      177.13      181.00      8.38 o 
   5   2  32      189.18      199.93      9.83 o 
   6   2  32       26.22       18.93      6.55 o 
  -5   3  32       60.28       66.27      6.55 o 
  -4   3  32      149.78      168.61      8.01 o 
  -3   3  32       85.85       90.32      5.83 o 
  -2   3  32      434.01      463.69     14.39 o 
  -1   3  32      439.54      467.97     10.69 o 
   0   3  32      205.91      196.67      6.92 o 
   1   3  32      438.96      445.25     14.57 o 
   2   3  32      432.33      446.69     13.12 o 
   3   3  32       89.36       86.30      4.01 o 
   4   3  32      146.55      136.20      7.65 o 
   5   3  32       59.34       59.35      6.55 o 
  -5   4  32       10.01       17.11      5.10 o 
  -4   4  32       76.06       96.86      6.55 o 
  -3   4  32       36.54       30.56      6.92 o 
  -2   4  32      199.93      190.92      4.12 o 
  -1   4  32       24.21       20.56      3.28 o 
   0   4  32      231.24      215.62      6.56 o 
   1   4  32       24.44       14.93      2.91 o 
   2   4  32      201.10      184.65      5.46 o 
   3   4  32       36.95       29.13      4.73 o 
   4   4  32       74.94       87.02      7.65 o 
   5   4  32       10.27       14.20      6.55 o 
  -5   5  32       43.37       57.53      6.19 o 
  -4   5  32       21.89       22.94      5.83 o 
  -3   5  32       80.84       87.69      6.37 o 
  -2   5  32      199.82      193.26      5.53 o 
  -1   5  32       21.75       19.26      3.09 o 
   0   5  32       11.07        6.19      3.28 o 
   1   5  32       20.17       21.48      2.91 o 
   2   5  32      195.97      187.92      5.10 o 
   3   5  32       82.01       95.76      6.19 o 
   4   5  32       22.26       30.58      5.10 o 
   5   5  32       43.32       37.14      6.92 o 
  -5   6  32       64.85       71.00      7.28 o 
  -4   6  32       22.96       18.93      6.55 o 
  -3   6  32       12.89       12.66      4.19 o 
  -2   6  32        0.19        0.62      2.95 o 
  -1   6  32      262.04      268.05      6.05 o 
   0   6  32       12.62        7.65      2.55 o 
   1   6  32      264.00      274.63      9.11 o 
   2   6  32        0.25        4.37      3.64 o 
   3   6  32       12.29       10.19      6.92 o 
   4   6  32       23.21       27.31      5.46 o 
   5   6  32       65.06       58.26      7.28 o 
  -4   7  32       16.13       15.66      5.46 o 
  -3   7  32       12.77       14.90      3.32 o 
  -2   7  32       43.42       47.77      3.86 o 
  -1   7  32       24.14       14.76      3.21 o 
   0   7  32        0.11       -2.55      6.55 o 
   1   7  32       23.04       21.12      4.37 o 
   2   7  32       43.40       44.42      5.10 o 
   3   7  32       11.92        9.83      4.37 o 
   4   7  32       16.52       25.49      5.83 o 
  -4   8  32        1.67       14.20      5.46 o 
  -3   8  32        2.05        5.27      3.21 o 
  -2   8  32       49.23       43.53      5.64 o 
  -1   8  32       15.09       18.41      5.64 o 
   0   8  32       96.87       93.22      6.92 o 
   1   8  32       15.07        8.01      4.37 o 
   2   8  32       48.18       36.77      5.46 o 
   3   8  32        2.16       -2.55      4.00 o 
   4   8  32        1.64        1.09      5.10 o 
  -3   9  32       13.65       13.83      3.58 o 
  -2   9  32       26.82       24.35      3.58 o 
  -1   9  32       39.20       41.17      8.01 o 
   0   9  32       36.42       46.24      5.46 o 
   1   9  32       40.24       36.77      5.83 o 
   2   9  32       27.62       36.05      5.46 o 
   3   9  32       13.25        6.92      5.46 o 
  -2  10  32        1.03       -3.55      3.55 o 
  -1  10  32       10.97       15.91      3.60 o 
   0  10  32        5.26       -2.18      4.37 o 
   1  10  32       11.10        3.28      4.37 o 
   2  10  32        0.95        1.46      4.37 o 
  -1  11  32       37.26       47.16      7.46 o 
   0  11  32        1.25        0.00      4.37 o 
   1  11  32       37.93       38.96      6.19 o 
   1   0  33        7.87        8.27      1.74 o 
   2   0  33      222.09      224.23      8.36 o 
   3   0  33        9.08       10.25      2.06 o 
   4   0  33       16.65       23.67      5.15 o 
   5   0  33      269.52      291.60      8.01 o 
   6   0  33      109.11      109.74     11.83 o 
  -5   1  33       58.98       51.85      5.10 o 
  -4   1  33       97.07      101.18      4.39 o 
  -3   1  33      228.54      244.19      5.18 o 
  -2   1  33      430.98      430.98      8.85 o 
  -1   1  33      676.48      701.93     16.61 o 
   0   1  33      301.52      295.43      6.18 o 
   1   1  33      685.81      738.54     15.13 o 
   2   1  33      427.50      437.63     10.98 o 
   3   1  33      228.52      251.78      5.73 o 
   4   1  33       95.73       98.00      3.71 o 
   5   1  33       56.14       60.52      4.89 o 
  -5   2  33      121.04      128.91      8.38 o 
  -4   2  33       77.84       72.46      6.19 o 
  -3   2  33      118.41      135.44      5.24 o 
  -2   2  33      220.97      214.18      5.39 o 
  -1   2  33      387.62      399.01      9.53 o 
   0   2  33       48.23       30.95      4.01 o 
   1   2  33      388.76      386.55     13.84 o 
   2   2  33      219.96      203.96      5.83 o 
   3   2  33      118.81      123.81      6.55 o 
   4   2  33       77.93       87.75      6.92 o 
   5   2  33      120.64      115.43      8.38 o 
  -5   3  33       50.98       65.17      6.55 o 
  -4   3  33      196.09      207.22      8.74 o 
  -3   3  33        7.44       11.01      3.15 o 
  -2   3  33      181.10      181.74      3.86 o 
  -1   3  33      523.09      488.78     16.03 o 
   0   3  33       36.53       36.41      3.64 o 
   1   3  33      521.19      496.68     13.85 o 
   2   3  33      180.46      170.08      5.46 o 
   3   3  33        7.01        4.73      3.64 o 
   4   3  33      196.78      207.22      8.74 o 
   5   3  33       49.23       58.62      6.92 o 
  -5   4  33        0.10       11.29      5.46 o 
  -4   4  33       44.85       36.77      5.83 o 
  -3   4  33       61.32       70.57      3.98 o 
  -2   4  33       41.67       37.84      5.10 o 
  -1   4  33       50.85       49.83      4.92 o 
   0   4  33      143.30      117.63      5.10 o 
   1   4  33       50.16       41.51      3.64 o 
   2   4  33       39.69       21.48      3.28 o 
   3   4  33       61.99       53.16      5.83 o 
   4   4  33       43.46       32.04      5.83 o 
   5   4  33        0.08        1.09      5.83 o 
  -5   5  33       18.71       22.57      6.55 o 
  -4   5  33        0.62        2.55      4.73 o 
  -3   5  33       25.56       36.56      3.60 o 
  -2   5  33       18.37       20.12      3.06 o 
  -1   5  33       52.95       59.40      2.91 o 
   0   5  33      306.22      289.59      9.84 o 
   1   5  33       50.51       66.27      3.64 o 
   2   5  33       18.13       12.38      5.10 o 
   3   5  33       26.46       28.40      4.37 o 
   4   5  33        0.64        2.55      4.00 o 
   5   5  33       17.57       24.03      6.92 o 
  -5   6  33        3.03       -1.82      5.10 o 
  -4   6  33        1.84       -0.36      4.37 o 
  -3   6  33       79.01       87.35      8.37 o 
  -2   6  33       22.69       21.81     10.01 o 
  -1   6  33       10.31       15.13      2.95 o 
   0   6  33       52.76       41.14      4.73 o 
   1   6  33       10.76        8.74      4.37 o 
   2   6  33       22.47       11.29      4.73 o 
   3   6  33       79.61       88.85      6.92 o 
   4   6  33        1.74       -3.28      4.37 o 
   5   6  33        3.18        7.65      5.83 o 
  -4   7  33       25.35       36.05      5.83 o 
  -3   7  33        5.20        4.87      3.06 o 
  -2   7  33       30.02       33.20      3.47 o 
  -1   7  33        8.52        0.62      5.46 o 
   0   7  33       55.47       64.08      5.46 o 
   1   7  33        8.62        3.64      4.37 o 
   2   7  33       30.45       43.33      5.10 o 
   3   7  33        5.10       -1.82      4.00 o 
   4   7  33       26.30       24.76      6.55 o 
  -4   8  33       33.39       20.75      5.83 o 
  -3   8  33        0.78       -0.60      3.23 o 
  -2   8  33        7.95       10.87      3.50 o 
  -1   8  33        2.50        5.64      2.83 o 
   0   8  33        7.81       -1.09      3.64 o 
   1   8  33        2.47       -4.00      4.00 o 
   2   8  33        6.84        6.55      4.00 o 
   3   8  33        0.68        4.73      5.10 o 
   4   8  33       33.16       35.68      6.92 o 
  -3   9  33        6.23       14.41      3.73 o 
  -2   9  33        0.32        7.65      3.64 o 
  -1   9  33       21.08       21.58      4.02 o 
   0   9  33        0.04        1.82      4.00 o 
   1   9  33       21.08       20.75      5.46 o 
   2   9  33        0.31        5.46      4.37 o 
   3   9  33        6.08        6.19      5.10 o 
  -2  10  33       19.28       15.96      3.73 o 
  -1  10  33        2.48        8.18      3.32 o 
   0  10  33        0.12        9.10      6.19 o 
   1  10  33        2.26        1.46      4.37 o 
   2  10  33       19.30       21.48      8.37 o 
   0   0  34      421.73      439.40     15.67 o 
   1   0  34       37.27       31.99      1.96 o 
   2   0  34      325.80      295.77     12.87 o 
   3   0  34       60.34       63.01      3.28 o 
   4   0  34       52.99       61.66      3.50 o 
   5   0  34      245.12      258.09     10.38 o 
  -5   1  34       25.37       19.82      3.98 o 
  -4   1  34       11.65       11.55      2.72 o 
  -3   1  34      389.78      378.01      6.03 o 
  -2   1  34      205.37      219.78      3.96 o 
  -1   1  34      319.46      303.33     10.24 o 
   0   1  34        6.60        2.94      5.10 o 
   1   1  34      311.59      302.30     14.41 o 
   2   1  34      201.66      224.02      5.73 o 
   3   1  34      386.15      384.96      6.93 o 
   4   1  34       11.85       15.71      4.13 o 
   5   1  34       26.18       24.98      4.10 o 
  -5   2  34        1.91       -2.91      5.46 o 
  -4   2  34       50.07       50.97      5.83 o 
  -3   2  34       36.73       34.23      3.60 o 
  -2   2  34       32.88       35.83      2.44 o 
  -1   2  34      214.10      206.90      4.38 o 
   0   2  34      461.25      463.84     13.48 o 
   1   2  34      219.52      206.15      6.19 o 
   2   2  34       31.69       17.48      3.64 o 
   3   2  34       35.65       26.58      5.10 o 
   4   2  34       49.77       52.43      5.83 o 
   5   2  34        1.41        2.18      5.10 o 
  -5   3  34       48.47       50.25      6.55 o 
  -4   3  34       45.05       45.88      5.83 o 
  -3   3  34       32.52       39.01      3.60 o 
  -2   3  34        1.20       -0.53      1.66 o 
  -1   3  34      259.66      251.37     10.20 o 
   0   3  34      761.08      690.45     15.31 o 
   1   3  34      255.30      249.14      9.83 o 
   2   3  34        1.61        1.09      2.55 o 
   3   3  34       30.84       31.68      4.73 o 
   4   3  34       43.22       58.62      6.19 o 
   5   3  34       47.86       61.53      6.92 o 
  -5   4  34       16.45       16.75      5.83 o 
  -4   4  34       75.24       80.83      6.55 o 
  -3   4  34       10.36       11.61      3.82 o 
  -2   4  34       49.46       38.17      6.19 o 
  -1   4  34      145.01      143.72      3.47 o 
   0   4  34       41.27       16.38      3.28 o 
   1   4  34      147.80      138.75      5.10 o 
   2   4  34       48.25       29.49      5.10 o 
   3   4  34       10.93        5.83      5.10 o 
   4   4  34       78.76       58.62      7.28 o 
   5   4  34       16.11       15.66      5.83 o 
  -5   5  34       28.94       29.13      6.55 o 
  -4   5  34       23.46       35.32      5.10 o 
  -3   5  34       13.42       17.80      6.92 o 
  -2   5  34       46.12       48.12      4.01 o 
  -1   5  34       95.10       99.96      4.61 o 
   0   5  34       35.64       28.76      3.28 o 
   1   5  34       94.34      103.41      6.19 o 
   2   5  34       45.07       49.15      5.46 o 
   3   5  34       13.90       10.19      4.37 o 
   4   5  34       23.20       16.75      8.01 o 
   5   5  34       28.17       40.41      6.55 o 
  -4   6  34        4.89        6.92      4.73 o 
  -3   6  34       17.25       13.62      3.47 o 
  -2   6  34        4.68        2.57      2.69 o 
  -1   6  34      149.60      150.16      5.15 o 
   0   6  34       41.48       27.31      4.73 o 
   1   6  34      150.91      154.41      7.65 o 
   2   6  34        4.49        2.55      4.00 o 
   3   6  34       16.70       26.58      4.73 o 
   4   6  34        5.23        8.01      4.73 o 
  -4   7  34       11.75       17.11      5.46 o 
  -3   7  34       21.01       31.74      6.37 o 
  -2   7  34       55.32       62.68      4.38 o 
  -1   7  34       53.10       47.18      4.29 o 
   0   7  34       14.77        4.00      4.37 o 
   1   7  34       53.96       57.17      6.19 o 
   2   7  34       57.04       61.90      5.46 o 
   3   7  34       20.56       27.67      5.10 o 
   4   7  34       12.18       12.74      5.46 o 
  -3   8  34        8.46        8.74      4.00 o 
  -2   8  34        1.92        0.58      3.15 o 
  -1   8  34       61.08       58.36      6.92 o 
   0   8  34       76.40       72.10      6.55 o 
   1   8  34       60.52       34.59      6.19 o 
   2   8  34        2.00       -3.28      3.64 o 
   3   8  34        8.05        8.01      5.10 o 
  -3   9  34       25.24       34.17      4.46 o 
  -2   9  34       16.19       18.82      3.82 o 
  -1   9  34        9.40        9.84      4.19 o 
   0   9  34       70.07       69.91      6.55 o 
   1   9  34        9.95        4.73      5.46 o 
   2   9  34       16.72       10.92      5.10 o 
   3   9  34       26.07       26.21      5.46 o 
  -1  10  34        7.98       10.38      3.60 o 
   0  10  34       53.05       50.97      6.19 o 
   1  10  34        8.54        9.47      5.83 o 
   1   0  35      108.12       99.88      2.64 o 
   2   0  35      613.29      638.77      7.71 o 
   3   0  35       73.06       85.60      3.57 o 
   4   0  35       17.11       17.62      3.57 o 
   5   0  35       23.33       21.88      4.12 o 
  -5   1  35        3.95        2.73      3.60 o 
  -4   1  35      119.96      126.87      4.58 o 
  -3   1  35       21.29       25.55      3.01 o 
  -2   1  35      141.23      139.55      3.07 o 
  -1   1  35      218.71      206.85      7.55 o 
   0   1  35       38.99       43.19      4.19 o 
   1   1  35      216.01      216.48      4.16 o 
   2   1  35      145.37      146.77      3.01 o 
   3   1  35       22.79       34.52      5.30 o 
   4   1  35      119.60      122.48      4.27 o 
   5   1  35        4.29        8.88      3.98 o 
  -5   2  35      109.99      132.18      8.01 o 
  -4   2  35       25.61       32.40      5.46 o 
  -3   2  35      242.04      236.49      6.18 o 
  -2   2  35       89.83       79.63      5.10 o 
  -1   2  35      115.58      105.59      7.47 o 
   0   2  35       17.20        9.10      3.28 o 
   1   2  35      112.99       94.68      4.73 o 
   2   2  35       89.42       61.17      4.37 o 
   3   2  35      239.75      240.02      9.11 o 
   4   2  35       25.59       18.20      6.19 o 
   5   2  35      110.12      115.07      8.74 o 
  -5   3  35       18.85       29.13      6.19 o 
  -4   3  35       31.36       30.95      5.46 o 
  -3   3  35       72.88       70.95      4.24 o 
  -2   3  35      108.86      118.48      4.89 o 
  -1   3  35       10.49       10.57      7.10 o 
   0   3  35      258.93      250.96      9.47 o 
   1   3  35        9.66       10.19      2.91 o 
   2   3  35      107.45      111.06      6.55 o 
   3   3  35       73.39       79.01      5.83 o 
   4   3  35       32.52       36.77      5.46 o 
   5   3  35       19.20       19.66      6.19 o 
  -5   4  35       52.48       71.73      6.92 o 
  -4   4  35      159.16      177.71      9.10 o 
  -3   4  35       25.96       17.65      3.47 o 
  -2   4  35      213.58      225.86      6.18 o 
  -1   4  35       84.71       66.44      8.37 o 
   0   4  35      159.18      155.14      5.10 o 
   1   4  35       84.07       67.00      5.46 o 
   2   4  35      212.66      218.16      8.38 o 
   3   4  35       25.06       14.93      4.37 o 
   4   4  35      157.86      164.24      9.10 o 
   5   4  35       52.85       50.97      7.65 o 
  -4   5  35       12.10        9.47      4.73 o 
  -3   5  35      122.48      135.61      5.27 o 
  -2   5  35       53.61       50.93      3.84 o 
  -1   5  35       89.95       86.45      4.24 o 
   0   5  35       43.95       35.68      4.73 o 
   1   5  35       88.27       79.74      5.83 o 
   2   5  35       51.46       49.52      7.65 o 
   3   5  35      121.01      116.16      7.28 o 
   4   5  35       11.47        1.09      4.73 o 
  -4   6  35       29.97       22.94      5.83 o 
  -3   6  35        3.68        6.75      3.32 o 
  -2   6  35       11.25       10.96      3.09 o 
  -1   6  35       10.92        8.90      5.28 o 
   0   6  35       62.03       51.70      5.83 o 
   1   6  35       10.84       18.93      5.46 o 
   2   6  35       11.42        9.10      4.37 o 
   3   6  35        3.22       -0.36      4.37 o 
   4   6  35       31.58       30.95      6.19 o 
  -4   7  35        6.91       -4.37      5.10 o 
  -3   7  35       40.17       37.43      7.83 o 
  -2   7  35        7.30        8.71      3.28 o 
  -1   7  35       13.17       16.62      4.19 o 
   0   7  35        3.96       -4.00      4.00 o 
   1   7  35       12.80       23.67      4.73 o 
   2   7  35        7.90        6.55      4.37 o 
   3   7  35       41.18       39.69      5.46 o 
   4   7  35        7.45        9.10      5.46 o 
  -3   8  35        4.52        9.47      3.60 o 
  -2   8  35       32.34       27.85      3.73 o 
  -1   8  35       80.09       78.78      5.02 o 
   0   8  35        0.53        4.37      4.37 o 
   1   8  35       81.93       79.01      6.92 o 
   2   8  35       32.13       32.40      5.46 o 
   3   8  35        4.50        3.64      5.10 o 
  -2   9  35       63.91       60.19      4.63 o 
  -1   9  35       29.53       36.08      4.20 o 
   0   9  35        1.14        4.37      4.37 o 
   1   9  35       29.74       38.96      5.83 o 
   2   9  35       65.46       46.61      6.19 o 
  -1  10  35       38.98       45.66      5.28 o 
   0  10  35        7.60       -5.10      5.10 o 
   1  10  35       39.71       35.68      6.92 o 
   0   0  36      103.14       97.95      4.37 o 
   1   0  36      101.11      103.19      2.59 o 
   2   0  36      133.83      142.29      6.98 o 
   3   0  36       50.66       52.96      3.29 o 
   4   0  36        1.01        3.44      2.51 o 
   5   0  36       36.12       45.32      5.64 o 
  -5   1  36       11.76       20.62      6.74 o 
  -4   1  36        5.27        4.90      2.73 o 
  -3   1  36        5.22        5.48      2.78 o 
  -2   1  36        4.80        6.18      2.92 o 
  -1   1  36      206.23      213.67      5.04 o 
   0   1  36      317.03      300.96     13.66 o 
   1   1  36      202.70      216.79      8.43 o 
   2   1  36        4.64        9.60      2.59 o 
   3   1  36        5.53       11.40      2.38 o 
   4   1  36        5.74       11.69      3.03 o 
   5   1  36       12.49       18.92      4.24 o 
  -5   2  36       14.40       17.11      5.10 o 
  -4   2  36       35.28       32.04      5.46 o 
  -3   2  36       16.84       11.69      3.35 o 
  -2   2  36      604.86      648.14     27.15 o 
  -1   2  36       83.36       74.59      6.01 o 
   0   2  36       23.12       18.57      2.91 o 
   1   2  36       84.85       67.00      4.01 o 
   2   2  36      602.76      649.04     12.75 o 
   3   2  36       17.07       13.84      4.37 o 
   4   2  36       34.43       20.03      5.46 o 
   5   2  36       14.09        6.19      6.19 o 
  -5   3  36       45.39       47.70      6.92 o 
  -4   3  36       60.44       68.09      6.19 o 
  -3   3  36       57.40       59.42      6.01 o 
  -2   3  36      189.45      217.31      5.79 o 
  -1   3  36      198.09      175.79      5.27 o 
   0   3  36        4.34       -2.18      2.18 o 
   1   3  36      198.44      166.07      7.28 o 
   2   3  36      190.02      200.30      8.38 o 
   3   3  36       56.66       42.60      6.55 o 
   4   3  36       59.85       66.27      6.55 o 
   5   3  36       45.83       49.52      7.28 o 
  -4   4  36        4.77        5.46      4.73 o 
  -3   4  36       34.94       26.31      5.46 o 
  -2   4  36       21.90       22.33      4.37 o 
  -1   4  36       44.78       35.69      5.64 o 
   0   4  36      163.85      151.13      7.65 o 
   1   4  36       45.21       22.21      4.73 o 
   2   4  36       21.58       18.57      4.73 o 
   3   4  36       35.30       33.86      6.19 o 
   4   4  36        4.76        2.55      4.73 o 
  -4   5  36       25.94       28.76      6.55 o 
  -3   5  36        8.92        3.36      3.15 o 
  -2   5  36       58.28       60.50      6.01 o 
  -1   5  36        1.03       -1.09      2.57 o 
   0   5  36       25.42       33.50      4.73 o 
   1   5  36        1.30        0.36      3.28 o 
   2   5  36       59.34       68.45      5.83 o 
   3   5  36        8.37       14.56      4.37 o 
   4   5  36       27.25       25.85      5.83 o 
  -4   6  36        9.03       17.48      5.10 o 
  -3   6  36       25.19       31.46      6.92 o 
  -2   6  36       11.30       12.01      9.28 o 
  -1   6  36        5.24        6.37      2.83 o 
   0   6  36        6.63        2.55      3.64 o 
   1   6  36        4.98        0.00      3.64 o 
   2   6  36       12.29       10.56      4.37 o 
   3   6  36       25.15       17.11      5.10 o 
   4   6  36        8.40        7.65      5.10 o 
  -3   7  36        0.05        3.26      3.47 o 
  -2   7  36        8.81       11.04      4.92 o 
  -1   7  36       12.31       10.73      5.64 o 
   0   7  36      170.41      193.37      8.38 o 
   1   7  36       12.28       18.57      5.10 o 
   2   7  36        8.59       10.92      4.00 o 
   3   7  36        0.08        5.83      4.37 o 
  -3   8  36       77.23      103.45      5.65 o 
  -2   8  36        6.64        8.56      3.09 o 
  -1   8  36        8.79        4.31      3.73 o 
   0   8  36       10.69        5.46      4.00 o 
   1   8  36        9.01        7.28      4.73 o 
   2   8  36        6.45        5.10      5.10 o 
   3   8  36       77.08       88.84      7.65 o 
  -2   9  36       28.42       27.51      4.35 o 
  -1   9  36       13.29       16.11      3.93 o 
   0   9  36       25.99       34.59      5.46 o 
   1   9  36       13.58       25.12      5.46 o 
   2   9  36       28.58       14.56      5.46 o 
   1   0  37      176.51      171.25      3.32 o 
   2   0  37       59.63       57.56      4.04 o 
   3   0  37       97.87       96.15      3.85 o 
   4   0  37        0.48       -1.31      2.69 o 
   5   0  37        5.84        6.35      4.78 o 
  -5   1  37        1.26       11.59      4.61 o 
  -4   1  37       41.80       51.85      4.84 o 
  -3   1  37        5.80        3.37      2.68 o 
  -2   1  37      178.38      185.79      4.55 o 
  -1   1  37       20.43       25.64      3.81 o 
   0   1  37       72.02       69.37     10.56 o 
   1   1  37       21.31       24.25      2.59 o 
   2   1  37      179.29      203.47      6.58 o 
   3   1  37        6.68        7.19      3.03 o 
   4   1  37       42.02       46.29      3.49 o 
   5   1  37        1.22        8.42      3.73 o 
  -5   2  37       10.38       17.48      5.83 o 
  -4   2  37       66.66       67.73      6.92 o 
  -3   2  37        2.69       -1.09      2.83 o 
  -2   2  37        1.73       -1.64      3.35 o 
  -1   2  37      229.27      235.08     12.93 o 
   0   2  37       98.39       92.13      6.55 o 
   1   2  37      229.89      235.28      8.38 o 
   2   2  37        1.75       -4.37      4.37 o 
   3   2  37        2.75       -1.09      3.64 o 
   4   2  37       69.11       65.90      6.92 o 
   5   2  37       10.42        6.19      5.10 o 
  -4   3  37        6.04        6.19      4.73 o 
  -3   3  37       34.08       28.77      3.60 o 
  -2   3  37       19.41       19.65      3.21 o 
  -1   3  37       12.40       14.24      3.36 o 
   0   3  37        2.27        2.18      3.64 o 
   1   3  37       11.61        9.10      3.64 o 
   2   3  37       17.62        4.00      4.37 o 
   3   3  37       31.62       32.77      5.10 o 
   4   3  37        6.19        2.55      4.73 o 
  -4   4  37        7.00        3.64      5.46 o 
  -3   4  37        1.60       -2.73      3.09 o 
  -2   4  37       57.45       56.63      7.65 o 
  -1   4  37       60.85       63.74      8.19 o 
   0   4  37      199.91      167.16      7.65 o 
   1   4  37       58.59       38.60      5.83 o 
   2   4  37       57.91       55.71      6.55 o 
   3   4  37        1.61        0.00      4.37 o 
   4   4  37        6.76        7.65      5.10 o 
  -4   5  37       83.06       92.85      7.65 o 
  -3   5  37        9.39        8.32      3.21 o 
  -2   5  37        9.43        8.86      7.65 o 
  -1   5  37       44.41       41.30      3.73 o 
   0   5  37        3.20        8.37      3.64 o 
   1   5  37       43.47       48.79      5.46 o 
   2   5  37       10.04        9.10      3.64 o 
   3   5  37       10.25        8.74      5.10 o 
   4   5  37       82.19       84.11      7.28 o 
  -4   6  37       65.43       62.26      8.01 o 
  -3   6  37        0.71        1.46      5.46 o 
  -2   6  37        0.59        0.84      3.09 o 
  -1   6  37       85.60       93.13     15.84 o 
   0   6  37       29.05       29.13      4.73 o 
   1   6  37       84.80       72.10      6.92 o 
   2   6  37        0.50       -4.37      5.46 o 
   3   6  37        0.77        5.83      4.37 o 
   4   6  37       63.20       79.74      8.01 o 
  -3   7  37       32.42       41.85      4.24 o 
  -2   7  37        4.89        2.91      2.83 o 
  -1   7  37       29.91       33.03      3.84 o 
   0   7  37       45.86       33.13      5.46 o 
   1   7  37       31.10       34.23      5.10 o 
   2   7  37        4.65        1.82      4.00 o 
   3   7  37       33.95       42.60      5.83 o 
  -2   8  37       19.64       16.48      7.28 o 
  -1   8  37       17.94       20.76      4.37 o 
   0   8  37       12.44        7.28      4.73 o 
   1   8  37       18.74       16.38      5.46 o 
   2   8  37       19.39       12.74      4.73 o 
  -1   9  37       17.23       22.31      4.19 o 
   0   9  37      138.61      134.01      8.38 o 
   1   9  37       17.64       18.57      5.83 o 
   0   0  38      100.31      103.05      6.55 o 
   1   0  38       27.65       33.95      4.18 o 
   2   0  38       60.06       57.43      3.43 o 
   3   0  38       97.35       90.18      4.86 o 
   4   0  38        6.94        8.24      2.88 o 
  -4   1  38       23.70       16.18      3.14 o 
  -3   1  38        5.07        5.46      2.38 o 
  -2   1  38       61.43       66.45      3.56 o 
  -1   1  38       73.75       76.21      5.12 o 
   0   1  38       54.73       54.97      9.10 o 
   1   1  38       76.25       79.21      3.39 o 
   2   1  38       59.60       60.70      5.64 o 
   3   1  38        5.15        3.57      2.62 o 
   4   1  38       23.85       25.96      3.40 o 
  -4   2  38       26.03       32.77      6.55 o 
  -3   2  38       67.33       61.69      4.55 o 
  -2   2  38      293.19      297.21      8.01 o 
  -1   2  38        5.95        1.64      2.57 o 
   0   2  38       11.78        1.82      4.00 o 
   1   2  38        6.00        1.09      4.00 o 
   2   2  38      288.99      286.29      9.83 o 
   3   2  38       68.06       60.81      7.28 o 
   4   2  38       25.85       25.49      6.19 o 
  -4   3  38       79.81       81.56      7.28 o 
  -3   3  38       28.35       22.27      3.58 o 
  -2   3  38       28.88       43.50      5.64 o 
  -1   3  38       66.50       62.76      3.98 o 
   0   3  38       62.46       46.97      5.10 o 
   1   3  38       66.02       57.17      5.46 o 
   2   3  38       29.72       27.67      5.10 o 
   3   3  38       29.59       29.49      4.73 o 
   4   3  38       81.12       95.40      7.28 o 
  -4   4  38        3.85        3.28      4.73 o 
  -3   4  38       81.74       85.56      4.76 o 
  -2   4  38       15.42       11.22      3.58 o 
  -1   4  38      223.55      233.10      9.83 o 
   0   4  38       11.26        1.82      4.00 o 
   1   4  38      218.06      206.50      8.38 o 
   2   4  38       15.00       -0.36      4.37 o 
   3   4  38       82.38       79.74      6.55 o 
   4   4  38        3.73        2.91      8.01 o 
  -4   5  38       36.82       34.59      6.92 o 
  -3   5  38       22.72       26.30      4.02 o 
  -2   5  38       50.69       43.79      4.35 o 
  -1   5  38      111.11      107.88     10.38 o 
   0   5  38       22.57       26.21      5.10 o 
   1   5  38      112.21      114.34      7.28 o 
   2   5  38       50.67       56.07      8.01 o 
   3   5  38       22.22       25.12      4.73 o 
   4   5  38       36.16       32.77      7.65 o 
  -3   6  38       33.32       21.77      3.98 o 
  -2   6  38       48.12       56.14      5.10 o 
  -1   6  38       66.81       73.94     15.66 o 
   0   6  38       13.97        8.37      4.00 o 
   1   6  38       65.35       58.26      6.55 o 
   2   6  38       47.17       32.77      5.83 o 
   3   6  38       34.00       46.97      7.65 o 
  -3   7  38        1.34        2.00      3.47 o 
  -2   7  38       18.00       16.92      3.64 o 
  -1   7  38       11.50       15.44      4.55 o 
   0   7  38      216.14      252.38     10.20 o 
   1   7  38       11.62       19.66      5.10 o 
   2   7  38       18.13       24.39      5.46 o 
   3   7  38        1.16        6.92      4.73 o 
  -2   8  38        3.87        3.44      3.21 o 
  -1   8  38      139.36      146.60      9.47 o 
   0   8  38        4.61        0.73      4.37 o 
   1   8  38      141.05      163.50      8.74 o 
   2   8  38        3.85        1.46      4.73 o 
   0   9  38      238.63      271.69     10.93 o 
   1   0  39      142.36      133.35      6.80 o 
   2   0  39      370.87      398.43      6.44 o 
   3   0  39        7.59        2.67      2.59 o 
   4   0  39       17.47       16.13      2.98 o 
  -4   1  39        2.19        4.47      2.98 o 
  -3   1  39        3.40        3.50      2.45 o 
  -2   1  39      213.86      223.55      5.32 o 
  -1   1  39       26.44       25.59      2.73 o 
   0   1  39       26.79       28.72      4.92 o 
   1   1  39       26.40       27.89      4.86 o 
   2   1  39      215.20      223.30      7.80 o 
   3   1  39        3.61        3.41      2.59 o 
   4   1  39        2.43        3.68      2.81 o 
  -4   2  39        9.74       13.84      5.10 o 
  -3   2  39      114.91      126.10      6.01 o 
  -2   2  39        5.81       11.50      4.37 o 
  -1   2  39       44.40       32.33      7.46 o 
   0   2  39       53.09       30.95      5.46 o 
   1   2  39       43.22       37.50      5.10 o 
   2   2  39        6.02        0.36      4.37 o 
   3   2  39      116.84       98.32      7.28 o 
   4   2  39        9.00        8.37      5.46 o 
  -4   3  39       67.46       76.46      8.01 o 
  -3   3  39       34.51       40.76      4.19 o 
  -2   3  39       10.19       14.44      3.21 o 
  -1   3  39       51.40       48.09      3.98 o 
   0   3  39      146.47      151.13      7.28 o 
   1   3  39       50.07       48.43      5.46 o 
   2   3  39       10.87        8.01      4.37 o 
   3   3  39       35.82       34.23      5.10 o 
   4   3  39       67.79       80.83      7.28 o 
  -4   4  39       24.53       18.93      6.19 o 
  -3   4  39        1.34       -2.65      3.46 o 
  -2   4  39       79.01       81.80     11.65 o 
  -1   4  39       34.57       39.85      3.73 o 
   0   4  39       24.49       12.74      5.46 o 
   1   4  39       33.35       21.48      5.46 o 
   2   4  39       79.59       68.09      6.55 o 
   3   4  39        1.56       -0.73      5.10 o 
   4   4  39       24.74       15.29      5.83 o 
  -3   5  39       13.44       13.35      3.47 o 
  -2   5  39       17.67       10.81      3.21 o 
  -1   5  39      106.16      107.90      5.02 o 
   0   5  39       58.01       63.72      5.83 o 
   1   5  39      106.04      109.24      7.28 o 
   2   5  39       16.73       17.48      4.73 o 
   3   5  39       13.86        9.10      4.73 o 
  -3   6  39       27.77       20.67      3.84 o 
  -2   6  39       15.00        9.70      3.28 o 
  -1   6  39       12.22       12.73      3.64 o 
   0   6  39       33.33       25.49      5.46 o 
   1   6  39       12.74        1.46      5.46 o 
   2   6  39       14.80        1.46      4.37 o 
   3   6  39       28.92       25.85      5.46 o 
  -2   7  39       10.74       10.56      3.35 o 
  -1   7  39       67.67       66.08      4.76 o 
   0   7  39        6.35       -1.46      4.73 o 
   1   7  39       66.36       76.10      6.92 o 
   2   7  39       11.20        9.47      5.10 o 
  -1   8  39       30.86       43.41      4.61 o 
   0   8  39        2.87        4.37      5.10 o 
   1   8  39       31.74       42.24      6.55 o 
   0   0  40      105.93       95.40      6.55 o 
   1   0  40        6.12        0.92      4.16 o 
   2   0  40       11.04       13.03      2.87 o 
   3   0  40        4.45       10.36      2.94 o 
   4   0  40       82.42       88.72      4.52 o 
  -4   1  40       13.20        6.26      3.14 o 
  -3   1  40       14.31       14.85      2.72 o 
  -2   1  40       30.74       27.39      3.07 o 
  -1   1  40       57.01       55.07      3.22 o 
   0   1  40        8.51        4.67      2.95 o 
   1   1  40       57.09       55.22      3.81 o 
   2   1  40       28.77       26.56      3.33 o 
   3   1  40       15.24       18.66      3.08 o 
   4   1  40       12.98       16.33      7.54 o 
  -4   2  40       36.11       24.76      5.83 o 
  -3   2  40        2.18       -0.73      2.95 o 
  -2   2  40        6.06        7.11      3.21 o 
  -1   2  40       78.60       79.77      4.63 o 
   0   2  40      104.98       96.86      6.92 o 
   1   2  40       79.99       69.18      6.19 o 
   2   2  40        5.84        9.47      5.10 o 
   3   2  40        2.07        3.28      4.37 o 
   4   2  40       35.83       28.04      6.92 o 
  -4   3  40       26.67       24.03      6.19 o 
  -3   3  40        2.42        4.14      3.21 o 
  -2   3  40      133.55      130.81      7.65 o 
  -1   3  40       50.33       43.97      7.65 o 
   0   3  40        0.10       -1.82      4.37 o 
   1   3  40       51.77       36.77      5.83 o 
   2   3  40      133.54      146.02      8.01 o 
   3   3  40        2.77        9.47      4.73 o 
   4   3  40       27.21       22.21      7.65 o 
  -3   4  40       15.92       24.47      8.74 o 
  -2   4  40        1.11       -1.77      3.69 o 
  -1   4  40       20.43       18.54      3.47 o 
   0   4  40       27.29       17.84      5.10 o 
   1   4  40       20.17       15.66      4.73 o 
   2   4  40        1.28       -2.18      4.00 o 
   3   4  40       15.42       29.49      5.46 o 
  -3   5  40        5.85        7.23      3.58 o 
  -2   5  40       29.51       36.64      3.98 o 
  -1   5  40       12.06        1.82      3.09 o 
   0   5  40        0.44        2.55      3.64 o 
   1   5  40       12.81       16.02      5.10 o 
   2   5  40       29.94       33.50      6.19 o 
   3   5  40        5.34        5.46      5.10 o 
  -3   6  40        9.67        7.19      6.37 o 
  -2   6  40        5.81       12.47      3.73 o 
  -1   6  40      129.54      124.84      9.10 o 
   0   6  40       32.85       28.04      5.46 o 
   1   6  40      130.31      126.72      8.38 o 
   2   6  40        5.52       -1.09      4.73 o 
   3   6  40        9.22        3.64      8.01 o 
  -2   7  40       51.09       50.14      4.87 o 
  -1   7  40       18.80       11.42      4.20 o 
   0   7  40      192.37      195.93      9.10 o 
   1   7  40       18.03       17.84      5.10 o 
   2   7  40       49.28       50.25      7.28 o 
   0   8  40        6.51        6.55      5.10 o 
   1   0  41        8.55       10.91      2.74 o 
   2   0  41       60.97       71.96      3.96 o 
   3   0  41       11.80        4.79      2.89 o 
   4   0  41       11.59       19.59      3.35 o 
  -4   1  41       24.09       27.19      4.35 o 
  -3   1  41       14.03       22.41      3.39 o 
  -2   1  41       32.44       32.85      3.35 o 
  -1   1  41       38.92       44.71      3.35 o 
   0   1  41       98.89       91.02      8.01 o 
   1   1  41       39.81       53.04      3.22 o 
   2   1  41       32.37       31.48      3.36 o 
   3   1  41       14.53       13.48      2.99 o 
   4   1  41       24.54       23.04      5.60 o 
  -4   2  41        7.98        6.55      5.46 o 
  -3   2  41       84.74       81.96      4.89 o 
  -2   2  41       16.24       17.13      3.47 o 
  -1   2  41      109.93      111.98      5.15 o 
   0   2  41        4.71        3.64      4.00 o 
   1   2  41      105.93       97.95      7.28 o 
   2   2  41       16.31        1.82      5.83 o 
   3   2  41       84.66       82.29      7.28 o 
   4   2  41        7.96        4.37      6.55 o 
  -3   3  41       36.72       39.97      4.38 o 
  -2   3  41        0.59        2.72      2.95 o 
  -1   3  41      169.55      156.06     18.39 o 
   0   3  41       28.94       22.57      4.73 o 
   1   3  41      169.43      151.86      8.01 o 
   2   3  41        0.60        5.46      4.37 o 
   3   3  41       36.97       35.32      6.55 o 
  -3   4  41       14.01       14.27      4.20 o 
  -2   4  41      212.05      233.93      7.34 o 
  -1   4  41        4.16        4.00      3.41 o 
   0   4  41       31.00       21.85      6.19 o 
   1   4  41        4.05        4.00      4.37 o 
   2   4  41      208.22      200.30      9.47 o 
   3   4  41       13.93        9.83      5.83 o 
  -3   5  41       15.77       12.94      3.58 o 
  -2   5  41       12.06       23.92      3.97 o 
  -1   5  41       12.14        7.24      3.46 o 
   0   5  41       29.02       30.95      5.10 o 
   1   5  41       11.36        5.46      4.73 o 
   2   5  41       12.31       18.93      5.10 o 
   3   5  41       16.08       23.67      5.46 o 
  -2   6  41       17.00       11.67      8.01 o 
  -1   6  41       36.60       31.87      4.38 o 
   0   6  41        0.70       -1.09      4.00 o 
   1   6  41       34.73       26.21      5.83 o 
   2   6  41       16.73        7.65      5.46 o 
  -1   7  41       20.65       22.88      7.28 o 
   0   7  41        0.17       -3.28      4.37 o 
   1   7  41       21.41       29.49      5.83 o 
   0   0  42      131.20      136.92      7.65 o 
   1   0  42       11.53       12.99      2.59 o 
   2   0  42       55.16       57.99      3.78 o 
   3   0  42        6.59        7.74      2.85 o 
  -3   1  42       19.88       15.03      5.38 o 
  -2   1  42      203.95      209.54      5.39 o 
  -1   1  42        3.58        4.76      2.45 o 
   0   1  42        5.08        0.93      6.74 o 
   1   1  42        3.29        2.31      2.43 o 
   2   1  42      203.81      208.67      5.53 o 
   3   1  42       19.98       22.29      3.33 o 
  -3   2  42       18.25       18.19      5.10 o 
  -2   2  42       56.47       55.99      4.50 o 
  -1   2  42      269.57      293.20      7.47 o 
   0   2  42        0.01        1.46      4.00 o 
   1   2  42      269.89      258.23     10.20 o 
   2   2  42       54.91       26.58      5.83 o 
   3   2  42       17.49       15.29      5.46 o 
  -3   3  42       50.43       57.93      4.63 o 
  -2   3  42       15.73       15.00      5.83 o 
  -1   3  42       74.87       78.55      8.19 o 
   0   3  42       21.33       21.85      4.73 o 
   1   3  42       75.20       87.75      6.92 o 
   2   3  42       15.70       17.48      4.73 o 
   3   3  42       50.88       53.89      6.55 o 
  -3   4  42       45.45       46.80      4.76 o 
  -2   4  42       19.75       18.26      6.55 o 
  -1   4  42       70.95       68.43      4.72 o 
   0   4  42      127.33      120.90      7.65 o 
   1   4  42       69.64       56.07      6.19 o 
   2   4  42       20.18        8.01      4.73 o 
   3   4  42       44.83       39.69      6.19 o 
  -2   5  42       36.50       37.19      5.10 o 
  -1   5  42       74.61       80.82      5.02 o 
   0   5  42        6.53        9.10      4.37 o 
   1   5  42       74.96       74.28      6.55 o 
   2   5  42       36.80       36.77      5.83 o 
  -1   6  42       39.05       42.23     10.56 o 
   0   6  42        8.77        9.10      7.65 o 
   1   6  42       37.32       21.85      6.55 o 
   1   0  43       32.84       41.17      5.50 o 
   2   0  43       69.10       66.65      3.91 o 
   3   0  43        5.02       10.07      4.43 o 
  -3   1  43       31.17       36.71      4.65 o 
  -2   1  43       48.71       56.79      4.47 o 
  -1   1  43       10.13       11.90      2.46 o 
   0   1  43       17.42       14.29      5.64 o 
   1   1  43       10.06        9.75      4.22 o 
   2   1  43       48.22       45.06      3.88 o 
   3   1  43       31.48       31.08      3.49 o 
  -3   2  43       10.75       14.51      8.19 o 
  -2   2  43       27.05       24.91      3.73 o 
  -1   2  43       94.78       99.71      5.66 o 
   0   2  43       87.37       68.09      6.55 o 
   1   2  43       96.52      100.14      7.65 o 
   2   2  43       27.59       21.48      5.10 o 
   3   2  43       10.24       18.93      5.83 o 
  -3   3  43       22.36       16.21      4.73 o 
  -2   3  43       15.98       19.56      7.10 o 
  -1   3  43       88.06       86.33      6.19 o 
   0   3  43       13.14       12.01      4.73 o 
   1   3  43       87.96      106.32      7.65 o 
   2   3  43       16.83       26.94      5.10 o 
   3   3  43       23.55       27.31      6.92 o 
  -2   4  43        1.27        7.20      3.47 o 
  -1   4  43       15.33       21.87      3.58 o 
   0   4  43        0.46        2.91      4.37 o 
   1   4  43       15.53        4.73      4.73 o 
   2   4  43        0.97        1.82      3.64 o 
  -2   5  43       11.18        9.22      3.41 o 
  -1   5  43        7.75        7.83      6.37 o 
   0   5  43       72.53       84.47      6.55 o 
   1   5  43        7.79        7.28      4.73 o 
   2   5  43       11.59       18.93      5.83 o 
  -1   6  43       22.85       20.19      5.46 o 
   0   6  43        6.03        7.65      4.73 o 
   1   6  43       23.32       20.39      5.46 o 
   0   0  44        0.05        0.73      5.83 o 
   1   0  44       59.57       65.71      5.71 o 
   2   0  44       86.73       86.89      4.27 o 
   3   0  44        1.83        3.90      2.87 o 
  -3   1  44        2.47        3.11      4.42 o 
  -2   1  44       16.20       22.27      3.08 o 
  -1   1  44      109.80      115.26      4.48 o 
   0   1  44        0.01       -2.03      3.42 o 
   1   1  44      107.69      122.52      5.28 o 
   2   1  44       15.71       16.57      3.90 o 
   3   1  44        2.25        3.16      2.78 o 
  -2   2  44        3.38        3.06      4.00 o 
  -1   2  44      110.83      128.53     14.57 o 
   0   2  44        5.29       -4.73      4.73 o 
   1   2  44      109.61      112.88      8.01 o 
   2   2  44        2.68        4.73      4.37 o 
  -2   3  44       45.05       46.18      9.10 o 
  -1   3  44       67.13       54.87      7.28 o 
   0   3  44       12.03        9.83      4.37 o 
   1   3  44       64.55       68.45      6.55 o 
   2   3  44       44.68       42.96      6.19 o 
  -2   4  44        8.12       10.09      3.47 o 
  -1   4  44        9.18       17.05      3.73 o 
   0   4  44       36.67       25.49      5.46 o 
   1   4  44        8.63        5.10      4.73 o 
   2   4  44        8.13       10.56      5.46 o 
  -1   5  44       38.41       45.59      4.50 o 
   0   5  44       14.80       19.30      5.10 o 
   1   5  44       38.32       29.13      5.83 o 
   1   0  45      168.20      179.01      7.33 o 
   2   0  45       25.74       19.79      3.63 o 
  -2   1  45       17.95       14.45      3.66 o 
  -1   1  45      126.07      132.05      5.08 o 
   0   1  45       31.16       38.65      4.24 o 
   1   1  45      125.24      124.61      4.89 o 
   2   1  45       18.13       12.68      3.88 o 
  -2   2  45       47.04       46.02      7.65 o 
  -1   2  45        1.30       -1.87      4.19 o 
   0   2  45       29.38       18.57      5.46 o 
   1   2  45        1.34       -5.10      5.10 o 
   2   2  45       47.64       38.23      6.55 o 
  -1   3  45      105.58      125.08      6.74 o 
   0   3  45        0.92        0.73      5.10 o 
   1   3  45      103.83      105.96      8.01 o 
  -1   4  45       14.65       19.73      4.73 o 
   0   4  45        7.50        4.00      4.00 o 
   1   4  45       13.98       22.94      5.83 o 
   0   0  46       38.09       34.95      6.55 o 
   1   0  46       68.95       74.03      4.49 o 
  -1   1  46       75.43       78.91      5.55 o 
   0   1  46      369.77      395.17      9.01 o 
   1   1  46       73.00       82.18      5.35 o 
  -1   2  46       15.59       16.14      4.19 o 
   0   2  46        5.55        5.46      5.10 o 
   1   2  46       15.23       17.11      5.46 o 
   0   3  46       11.02        2.55      4.37 o 
   0   1  47      148.22      167.16     11.83 o 
                                                 
